# Supplementary material for: Roles of logistics service quality in shaping generation Z customers’ repurchase intention and electronic word of mouth in E-commerce industry
Source: PLoS One. 2025 May 28;20(5):e0323962. doi: 10.1371/journal.pone.0323962 (PMC12118890; doi:10.1371/journal.pone.0323962)
Supplement: S2 File — (XLSX) [file pone.0323962.s002.xlsx]

## Sheet: DATA
Gender	Age	Monthly income	Monthly spending on e-commerce platforms	Monthly shopping frequency on e-commerce platforms	Preferred online shopping platform	OC1	OC2	OC3	OC4	OA1	OA2	OA3	OA4	TL1	TL2	TL3	TL4	TL5	PCQ1	PCQ2	PCQ3	PCQ4	PCQ5	ODH1	ODH2	ODH3	ODH4	ODH5	CR1	CR2	CR3	CR4	CT1	CT2	CT3	CT4	CS1	CS2	CS3	CS4	CS5	RI1	RI2	RI3	RI4	RI5	EW1	EW2	EW3
1	1	2	2	2	1	4	5	4	5	5	4	5	5	5	4	4	4	5	5	4	5	5	4	4	5	5	4	4	4	5	4	4	5	4	4	5	4	5	5	4	5	4	4	5	5	4	4	5	5
2	1	1	2	4	1, 2	5	5	5	4	5	5	5	5	4	5	5	4	5	5	4	5	5	4	5	5	4	5	4	5	4	5	5	5	4	5	4	5	4	5	4	5	4	5	4	5	5	4	5	4
2	1	1	2	3	1, 2, 3	4	5	5	4	4	4	5	5	4	5	5	4	5	5	5	4	4	4	4	5	5	5	4	4	4	4	5	5	5	5	4	4	4	5	5	5	5	5	4	4	4	4	4	4
2	1	1	1	1	1, 2	5	4	4	4	4	4	4	4	4	4	4	4	4	5	4	5	5	5	5	5	5	5	5	5	5	5	5	5	5	5	5	5	5	5	5	5	5	5	5	5	5	5	5	5
1	1	2	2	3	1, 2	4	3	5	5	5	4	4	3	5	4	4	4	5	3	2	2	3	4	2	3	2	3	3	3	2	2	3	3	2	2	3	4	4	5	5	4	4	3	2	4	2	4	3	5
1	1	2	3	3	2, 4	4	3	3	3	4	5	4	4	5	4	4	5	5	4	5	3	4	3	3	4	4	4	3	5	4	4	5	3	4	4	3	5	4	4	5	4	5	4	4	4	5	4	3	3
2	1	1	2	3	1, 2	4	4	5	4	2	2	2	3	4	5	4	4	5	4	4	5	2	4	2	2	3	4	4	5	2	5	4	2	4	3	4	3	5	4	5	4	4	5	4	4	5	5	5	5
1	1	1	1	2	1, 2	5	4	4	5	5	4	5	5	5	5	4	5	5	5	4	5	4	4	4	4	4	5	5	5	5	5	5	5	5	5	4	5	4	5	5	5	5	4	4	4	5	5	5	5
2	1	2	1	2	2	3	5	5	5	5	5	5	5	3	3	3	4	4	5	5	5	4	5	3	3	3	4	3	3	2	3	5	3	3	3	3	4	3	4	4	4	5	5	5	5	5	4	3	3
1	1	1	1	2	1, 2	4	4	4	4	5	4	4	5	5	5	5	5	5	5	5	5	5	5	5	4	4	4	4	4	4	4	4	5	5	5	5	5	4	5	5	5	5	4	5	4	4	5	5	5
1	1	2	2	2	1, 2	4	4	3	3	4	4	4	4	4	4	4	4	4	4	4	4	4	4	5	5	4	4	4	5	5	5	5	5	5	5	5	4	5	4	4	4	5	5	5	5	5	4	3	3
1	1	3	2	3	2	4	4	4	4	3	3	3	3	4	4	4	4	5	4	4	3	4	3	4	3	4	3	3	3	4	4	3	3	4	4	3	4	4	4	3	3	3	3	3	3	3	4	3	3
2	1	1	2	3	1, 2	4	4	4	4	4	4	4	4	5	5	5	5	5	4	4	4	4	4	4	4	4	4	4	4	4	4	4	4	4	4	4	4	4	4	4	4	4	4	4	4	4	3	3	3
2	1	1	1	3	2	3	4	4	4	4	4	3	3	4	4	5	4	5	5	5	4	5	5	3	4	3	3	4	3	3	4	4	4	4	3	5	5	4	5	4	4	5	5	4	4	5	4	3	4
1	1	1	2	2	1	5	5	5	5	5	5	5	5	5	5	5	5	5	5	5	5	5	5	5	5	5	5	5	5	5	5	5	5	5	5	5	5	5	5	5	5	5	5	5	5	5	5	5	5
2	1	1	2	3	2	5	4	4	4	5	4	5	4	4	4	5	5	4	4	4	5	5	5	4	4	4	5	5	4	5	4	5	4	5	5	5	4	4	5	5	4	4	5	5	4	4	4	4	5
2	1	1	1	1	2	4	4	4	4	5	5	5	5	4	4	4	4	4	4	4	4	4	4	4	4	4	4	4	4	4	4	4	4	4	4	4	4	4	4	4	4	4	4	4	4	4	4	4	4
2	1	1	1	3	1	5	4	4	5	5	5	5	5	4	5	5	5	5	5	4	5	5	5	4	4	4	5	5	4	4	5	5	5	5	5	4	5	5	5	4	5	5	5	4	5	4	4	5	5
1	2	2	2	4	1, 2	4	4	4	4	4	4	4	4	4	4	4	4	4	3	4	3	3	3	4	4	4	4	4	5	5	5	5	5	5	5	5	5	5	5	5	5	5	5	5	5	5	5	5	4
2	1	1	1	2	1, 2	3	4	4	4	5	4	4	4	5	5	4	4	5	4	4	4	4	4	4	2	4	4	3	5	2	5	3	4	5	3	5	4	4	5	4	4	5	4	4	3	4	5	4	3
2	1	1	1	1	1, 2, 3, 4	5	4	3	3	4	4	5	4	4	5	4	5	4	4	4	4	4	4	3	4	4	4	4	4	3	5	4	4	5	4	5	4	3	5	4	4	5	3	3	4	5	4	5	5
1	1	2	2	4	1, 2	3	4	4	2	3	2	4	4	3	2	4	2	4	5	3	2	4	5	5	5	5	5	5	3	2	4	2	3	4	3	3	3	4	4	5	5	5	5	5	5	5	4	4	3
2	1	2	3	3	2	4	4	5	5	4	5	4	5	5	5	4	4	5	5	4	5	5	4	5	5	5	4	4	5	4	5	5	5	4	4	4	4	4	5	5	5	3	5	5	5	5	5	5	5
1	1	1	1	2	1, 2	4	5	5	5	5	5	5	5	5	5	5	5	5	5	5	5	5	5	4	4	4	4	4	5	4	5	5	5	5	5	5	5	5	5	5	5	5	5	5	5	4	5	5	5
2	1	1	2	4	1, 2	5	5	4	4	4	4	3	5	4	5	4	5	4	5	4	5	4	5	3	3	2	4	2	4	2	4	5	5	4	3	4	4	3	4	3	5	5	3	5	4	5	5	4	4
1	1	1	2	1	1, 2	3	4	3	2	4	5	5	4	4	5	4	5	5	4	5	4	5	4	5	3	5	4	4	3	4	5	4	5	4	3	3	4	5	4	5	3	2	2	5	4	5	4	5	4
2	1	1	1	2	1, 2	5	5	5	4	4	4	3	5	4	5	4	5	5	5	4	5	5	5	4	2	3	3	4	4	3	4	3	5	5	4	4	5	5	4	4	5	5	4	5	4	4	4	4	3
2	1	1	2	2	1	5	4	4	5	5	4	4	5	5	4	4	5	5	5	4	4	5	5	5	4	4	5	5	5	4	4	5	5	4	4	5	5	4	4	5	5	5	4	4	5	5	5	4	4
2	1	2	2	2	2	3	2	4	4	4	2	3	2	3	2	2	3	3	2	3	3	3	2	5	5	5	5	5	5	5	5	5	3	3	3	2	4	4	4	4	4	3	3	3	2	3	3	4	3
2	1	1	2	4	1, 2	4	5	4	3	5	4	5	3	3	5	4	4	5	4	5	4	4	5	4	5	3	5	4	4	5	4	5	4	5	5	4	3	4	5	5	5	5	4	5	3	5	4	5	4
2	1	2	2	2	1, 2	4	4	4	4	4	4	4	4	4	4	4	4	4	4	4	4	4	4	4	4	4	4	4	4	4	4	4	4	4	4	4	4	4	4	4	4	4	4	3	3	3	4	4	4
2	1	1	2	3	2	4	4	4	4	5	4	3	4	3	4	4	4	4	5	5	5	5	4	4	3	3	3	3	3	3	3	3	4	4	4	4	4	4	4	4	4	5	3	5	5	5	4	3	4
2	1	1	2	3	1, 2	5	4	5	5	5	5	5	4	4	4	4	4	4	4	4	4	4	4	4	4	4	4	4	4	4	4	4	4	5	5	5	5	5	5	5	4	4	4	5	5	5	4	4	4
2	1	1	1	2	1, 2	4	3	4	3	3	4	5	3	5	5	5	5	4	4	2	2	4	3	5	2	4	4	3	3	2	5	4	4	4	5	3	4	3	4	5	3	5	4	5	3	4	4	5	4
2	1	1	1	2	1	5	3	4	3	4	3	4	3	4	3	5	3	4	4	3	4	2	5	3	4	3	2	4	5	3	4	2	3	4	3	4	3	4	3	2	4	3	4	3	2	4	4	3	2
1	1	1	1	2	1, 2	3	3	5	5	1	5	4	5	3	5	5	5	4	5	5	5	5	5	5	4	5	5	5	5	5	5	3	5	5	4	5	5	5	5	5	5	5	4	4	5	4	5	3	4
1	1	2	2	2	1, 2	4	2	3	3	3	4	5	5	4	5	5	3	5	5	5	4	4	5	4	3	4	5	5	4	4	4	4	4	4	4	4	4	3	4	5	5	5	5	5	5	5	4	5	5
2	2	1	1	2	1, 2	4	5	3	3	2	4	3	3	4	4	4	5	4	4	4	2	4	5	2	4	3	4	5	4	5	4	2	3	4	3	4	5	5	5	5	5	4	2	4	3	4	3	4	3
1	1	1	1	2	1, 2	5	5	5	4	4	4	5	3	4	5	4	5	4	5	4	4	5	5	4	4	5	5	4	4	5	5	4	5	5	4	4	5	4	5	4	4	4	5	4	5	4	4	4	5
2	1	1	1	2	2	4	3	4	3	4	4	2	4	3	3	4	3	3	4	4	3	4	4	3	3	4	4	3	3	4	4	3	3	3	4	4	3	3	4	4	4	3	3	3	4	3	3	3	2
2	1	1	2	3	1, 2, 4	4	4	4	4	5	4	5	5	5	4	5	5	5	5	5	5	5	5	5	5	5	5	5	5	5	5	5	5	5	5	5	5	5	5	5	5	5	5	5	5	5	5	5	5
1	1	1	1	2	1, 2	5	4	3	3	5	5	5	5	4	5	3	4	4	5	5	5	5	5	4	3	3	4	4	5	5	4	5	4	4	4	4	4	4	4	4	4	4	4	4	4	4	4	4	4
1	1	1	1	2	1, 2	4	4	4	4	4	4	4	4	4	4	4	4	4	4	4	4	4	4	4	4	4	4	3	5	5	5	4	4	4	4	4	4	4	4	4	4	4	4	4	4	4	4	4	4
2	1	1	2	2	1, 2	4	5	4	5	4	4	4	5	4	5	5	3	5	5	4	5	5	4	4	5	4	3	4	3	3	4	4	5	4	4	3	4	5	5	4	5	4	5	4	4	4	4	4	5
2	1	2	2	2	1, 2	5	5	4	5	5	4	5	5	4	5	5	5	5	5	4	5	4	5	5	4	5	5	4	5	4	5	5	4	5	5	4	5	4	5	4	4	5	4	5	4	5	5	5	4
2	1	1	1	2	1, 2	3	4	3	4	4	3	4	3	4	5	4	5	4	4	4	3	4	3	4	3	4	3	4	3	4	3	4	3	4	3	4	3	4	3	4	5	4	4	3	4	3	5	4	5
2	1	1	3	3	1, 2	3	4	4	3	4	3	2	3	4	5	5	4	5	4	3	4	3	4	4	3	4	5	5	5	4	4	3	4	5	4	4	4	5	5	4	5	4	3	4	5	5	4	5	5
2	1	1	1	2	1, 2	5	4	4	5	4	4	3	3	4	4	4	5	5	5	5	5	5	5	3	4	4	3	3	3	3	5	5	4	4	4	5	5	5	5	5	5	3	3	5	4	4	3	3	4
2	1	1	1	2	1, 3	3	4	5	4	3	4	5	4	3	4	5	3	4	4	3	5	3	4	4	3	5	3	4	5	4	3	5	4	4	3	5	4	5	3	4	3	4	5	3	4	3	4	3	5
1	1	1	1	3	1, 2	5	4	4	4	5	4	5	5	4	5	5	4	4	5	5	3	4	3	5	3	3	4	4	4	3	5	4	5	4	5	4	4	5	4	5	4	4	4	5	5	5	4	4	5
1	1	1	1	2	1, 2	4	4	4	4	4	4	4	4	4	4	4	4	4	4	4	4	4	4	4	4	4	4	4	4	4	4	4	4	4	4	4	4	4	4	4	4	4	4	4	4	4	4	4	4
1	1	1	1	2	1, 2	3	4	2	4	4	4	4	4	4	4	4	4	4	3	4	4	4	3	4	4	4	5	4	4	3	3	2	4	4	3	4	4	4	4	4	4	4	4	3	4	4	3	4	4
1	1	2	2	2	1, 2, 3	3	5	3	3	4	3	4	4	3	4	3	4	3	4	5	5	5	4	5	4	5	2	5	3	4	4	5	4	4	5	5	5	4	5	4	4	4	4	4	5	3	4	5	3
2	1	1	1	3	1, 2	4	4	4	3	5	5	3	5	5	5	5	3	3	4	4	4	4	4	3	3	3	4	4	3	4	4	4	4	4	4	4	4	4	4	4	4	4	4	4	4	4	3	3	3
2	1	2	1	2	1, 2	5	5	5	5	5	5	5	5	5	5	5	5	5	5	5	5	5	5	5	5	5	5	5	5	5	5	5	5	5	5	5	5	5	5	5	5	5	5	5	5	5	5	5	5
1	1	1	2	1	1, 2, 3, 4	4	4	5	4	5	4	5	5	5	5	4	5	5	5	5	4	5	5	5	4	5	5	5	5	4	5	5	4	4	5	3	4	3	4	3	4	3	4	5	4	5	3	3	4
2	1	1	2	4	1, 2, 4	4	4	4	4	5	4	4	5	5	4	4	5	4	4	4	4	4	4	4	5	5	5	5	4	4	4	4	4	5	5	5	5	5	5	5	5	5	5	5	5	5	4	5	5
2	1	1	1	2	2	4	4	5	5	4	4	5	5	4	4	5	5	5	5	5	4	5	4	4	4	5	4	5	4	4	5	5	3	4	4	4	4	4	5	5	5	4	5	5	5	5	4	5	5
2	1	2	1	2	1, 2	5	5	5	5	2	2	5	3	3	3	4	4	4	5	5	5	5	5	5	5	5	5	5	5	5	5	5	5	5	5	5	5	5	5	5	5	5	5	5	5	5	5	5	5
2	1	1	1	2	1, 2	4	3	4	3	4	3	5	5	4	4	5	5	5	3	5	3	3	2	4	5	3	5	4	5	3	5	4	4	4	3	3	4	5	4	4	5	5	4	3	5	5	4	1	1
2	1	1	2	2	1, 2	4	5	5	4	4	5	4	4	4	5	4	4	4	4	5	4	4	4	4	5	4	5	5	5	5	5	5	5	4	5	5	5	4	3	3	4	5	4	5	4	4	4	5	4
2	1	1	1	3	1, 2	5	5	4	3	3	3	4	3	5	5	4	3	5	5	4	4	3	4	5	4	4	5	5	5	4	3	5	4	5	4	5	5	4	4	4	5	4	5	4	4	5	4	5	4
2	1	1	3	3	1	5	4	5	5	5	4	5	5	5	4	5	5	4	5	5	4	5	5	5	5	5	4	5	5	4	5	5	5	5	5	5	5	4	5	5	5	4	5	5	5	5	5	5	4
1	1	1	1	2	1, 2	5	5	5	5	5	4	5	5	5	5	5	5	5	5	4	5	5	5	4	5	4	4	4	5	5	5	5	5	5	5	5	4	4	4	4	4	4	4	5	4	4	4	4	5
2	1	1	2	4	1, 2	3	4	5	4	4	5	4	5	4	4	5	5	5	5	4	2	5	5	4	4	4	4	4	5	5	5	5	4	4	4	4	4	4	4	4	4	5	5	3	5	5	3	1	1
2	1	1	2	3	1, 2	4	3	2	2	2	2	5	3	4	4	5	5	4	3	3	2	2	3	5	5	5	5	5	5	5	5	4	3	4	4	4	4	4	4	4	4	5	5	5	5	5	5	3	5
2	1	2	1	2	2	4	4	4	4	4	4	4	4	4	4	4	4	4	4	4	4	4	4	4	4	4	4	4	4	4	4	4	4	4	4	4	4	4	4	4	4	4	4	4	4	4	4	4	4
2	1	1	3	4	1, 2	5	5	5	5	5	3	4	3	4	3	4	4	3	4	4	2	3	4	4	3	3	3	4	3	4	4	4	4	5	5	5	5	5	4	5	4	5	5	5	5	5	4	5	3
2	1	1	1	2	1, 2	4	4	4	4	4	4	4	4	5	4	4	5	4	4	5	4	5	4	4	4	4	4	4	4	4	4	5	4	4	4	4	4	3	3	3	3	4	3	3	4	3	4	3	3
1	1	1	2	1	1, 2	4	3	5	4	5	4	3	5	5	4	3	4	4	5	4	3	5	4	5	4	3	5	4	4	5	5	4	4	3	5	4	5	4	3	5	4	5	4	5	4	5	5	5	4
2	1	1	1	2	2	4	4	4	4	2	2	4	3	5	4	4	5	5	4	5	5	5	5	4	4	4	4	5	4	4	4	4	4	4	4	4	5	5	5	5	5	3	3	3	3	3	4	4	4
1	1	1	2	4	1, 2	5	5	3	5	5	4	5	5	5	5	4	5	4	5	4	5	5	4	4	4	5	5	5	5	5	4	5	4	4	5	5	4	5	5	5	5	5	4	5	5	4	5	5	5
2	1	1	1	2	1, 2	5	4	5	5	5	4	4	4	5	4	5	4	5	5	5	4	4	5	5	4	4	5	4	4	5	4	5	5	4	5	4	5	4	5	4	5	5	4	5	4	5	4	5	4
2	1	1	2	2	1, 2	5	4	5	5	5	4	4	4	4	5	4	4	5	5	4	4	4	5	5	4	4	4	5	5	5	4	5	5	4	5	5	4	5	5	4	5	5	4	5	4	5	4	3	4
2	1	1	1	2	1, 2	4	4	4	3	4	4	3	4	4	3	4	4	4	4	4	4	3	4	4	3	4	4	4	4	3	4	4	4	4	4	4	5	5	5	5	5	3	3	4	2	5	3	3	4
2	1	1	2	3	1, 2	5	5	5	5	5	5	5	5	5	5	5	5	5	5	5	5	5	5	5	5	5	5	5	5	5	5	5	5	5	5	5	5	5	5	5	5	5	5	5	5	5	5	5	5
1	1	1	1	3	1	5	5	4	4	5	5	5	5	4	5	4	3	4	5	5	5	5	4	5	5	4	5	5	4	4	5	5	5	4	5	4	4	4	5	4	5	4	5	5	4	4	5	5	4
2	1	1	2	3	1, 2	4	4	3	3	4	3	4	3	4	3	3	4	5	3	4	4	3	4	5	4	4	3	4	3	4	4	3	4	3	4	4	3	3	4	4	4	4	3	4	4	4	4	3	3
1	1	1	2	2	1, 2	5	5	5	3	5	5	5	5	5	5	5	5	5	5	5	5	5	5	5	5	5	5	5	5	5	5	5	5	5	5	5	5	5	5	5	5	5	5	5	5	5	5	5	5
2	2	1	1	2	1, 2, 4	5	4	5	4	5	4	5	4	5	5	4	5	5	5	4	5	4	5	5	5	4	5	5	5	5	5	5	5	4	5	4	5	4	5	5	4	5	4	5	4	5	5	4	5
2	1	1	1	3	2	5	5	5	5	5	5	5	5	5	5	5	5	5	5	5	5	5	5	5	5	5	5	5	5	5	5	5	5	5	5	5	5	5	5	5	5	5	5	5	5	5	5	5	5
2	1	1	1	3	1, 2	4	4	5	4	4	4	5	5	4	5	3	4	5	5	4	4	5	4	4	5	4	4	5	4	4	5	5	4	5	5	5	4	4	5	5	4	5	5	4	5	5	5	4	5
2	1	1	2	3	2, 3	5	5	5	5	5	5	5	5	5	5	5	5	5	5	5	5	5	5	5	5	5	5	5	5	5	5	5	5	5	5	5	5	5	5	5	5	5	5	5	5	5	5	5	5
2	1	2	1	2	1, 2, 3	5	5	5	5	5	5	5	5	5	5	5	5	5	5	5	5	5	5	5	5	5	5	5	5	5	5	5	5	5	5	5	5	5	5	5	5	5	5	5	5	5	5	5	5
1	1	2	1	1	2	4	4	4	4	4	4	4	4	4	4	4	4	4	4	4	4	4	4	4	4	4	4	4	4	4	4	4	4	4	4	4	4	4	4	4	4	4	4	4	4	4	4	4	4
2	1	1	2	3	1, 2	5	5	5	5	5	5	5	5	5	5	5	5	5	5	5	5	5	5	5	5	5	5	5	5	5	5	5	5	5	5	5	5	5	5	5	5	5	5	5	5	5	5	5	5
1	1	1	1	2	2	3	5	4	5	4	5	5	4	3	4	5	5	5	5	4	5	4	5	3	4	5	4	5	4	5	5	4	5	4	5	4	4	4	4	4	4	4	5	4	5	5	4	5	5
1	1	1	1	2	2	5	5	5	5	5	4	5	5	5	5	4	5	5	5	4	5	5	5	5	4	5	4	5	5	4	5	5	5	5	4	5	4	4	5	5	5	5	5	4	5	5	5	4	5
2	1	2	3	3	1, 2	4	3	3	4	3	4	5	5	5	4	5	4	4	5	3	5	5	3	5	5	3	4	4	3	5	4	5	5	4	3	4	3	3	4	5	5	5	5	4	5	5	4	3	4
1	1	1	1	2	2	5	5	4	4	5	5	5	5	4	4	4	4	5	5	4	4	5	4	5	4	5	5	5	4	5	5	4	4	4	5	5	4	4	4	5	5	4	4	4	5	5	4	4	4
2	1	2	2	2	1, 2	5	5	5	5	5	5	5	5	5	5	5	5	5	5	5	5	5	5	5	5	5	5	5	5	5	5	5	5	5	5	5	5	5	5	5	5	5	5	5	5	5	5	5	5
2	1	1	2	3	2	3	4	3	3	3	4	3	4	4	4	3	4	3	3	4	4	4	3	3	3	4	3	4	4	3	4	4	4	3	3	4	3	4	3	3	4	4	3	3	4	3	3	4	3
1	1	1	1	2	1	4	5	5	5	4	5	4	4	5	5	5	5	5	4	4	3	3	4	4	4	4	4	4	5	5	4	4	4	4	4	4	4	4	4	4	4	4	4	4	4	4	4	4	4
1	1	1	1	3	2	5	5	5	5	5	5	5	5	5	5	5	5	5	5	5	5	5	5	5	5	5	5	5	5	5	5	5	4	4	4	4	4	4	4	4	4	4	4	4	4	4	5	5	5
2	1	1	1	2	1, 2	3	3	2	3	4	4	4	3	5	3	4	4	4	4	5	4	5	4	5	5	5	5	4	4	3	5	3	4	3	5	4	4	5	4	4	5	4	5	3	4	4	4	5	4
2	1	1	1	3	1, 2	5	5	5	5	5	5	5	5	5	5	5	5	5	5	5	5	5	5	5	4	5	3	5	3	5	4	5	3	5	4	5	5	4	5	4	5	4	4	5	4	5	4	4	5
1	1	2	3	4	1, 2	4	5	5	5	4	5	5	4	4	5	4	4	5	4	5	5	5	5	4	5	5	5	5	5	3	5	4	4	5	4	4	5	5	4	5	5	4	4	5	4	5	5	4	5
2	1	1	1	2	1, 2	3	3	2	4	5	3	3	4	3	4	4	4	3	5	4	4	5	5	4	4	5	4	5	4	5	5	5	4	5	4	5	4	5	4	4	5	4	5	4	5	4	4	5	4
2	1	1	1	2	1, 2	3	4	3	5	4	4	4	2	4	5	4	4	4	4	3	3	4	4	5	5	5	5	5	3	3	3	4	4	4	4	3	4	4	4	4	3	3	4	4	4	4	4	3	3
2	1	2	3	4	2	3	3	3	2	4	4	4	4	5	4	4	5	5	5	5	5	5	5	2	2	2	2	2	2	2	2	2	3	3	2	2	5	5	5	5	5	2	2	2	2	2	3	3	3
2	1	1	1	2	2	3	4	4	4	4	4	4	4	4	4	3	3	4	4	5	5	4	5	5	4	5	4	5	4	5	4	5	5	4	3	3	5	2	4	5	4	4	5	4	3	5	4	4	4
1	1	3	2	2	1, 2, 3	4	5	5	5	4	3	4	5	5	5	4	5	4	4	4	4	4	5	5	5	4	4	4	5	4	4	3	4	3	3	3	3	3	3	3	4	5	5	5	5	5	3	3	3
2	1	1	1	2	1, 2	4	4	4	4	4	4	4	4	4	5	4	5	5	5	5	4	5	5	4	4	4	4	4	5	5	5	4	5	5	5	5	5	4	5	5	5	5	5	4	4	4	4	4	4
1	1	2	1	2	1, 2	4	3	4	4	4	3	4	4	4	3	4	3	4	4	3	4	3	4	3	4	5	5	5	4	4	4	4	4	4	4	4	4	3	4	4	4	4	4	4	4	4	4	3	4
2	1	1	1	2	1, 2	4	4	4	4	4	3	3	4	4	4	4	4	4	4	4	4	4	4	4	4	4	4	4	5	3	3	4	4	4	4	4	4	4	4	4	4	4	4	4	4	4	4	4	4
2	1	1	2	4	2	3	4	4	3	3	4	4	4	4	4	4	5	5	3	4	3	5	4	2	2	2	2	3	4	2	4	2	3	3	3	3	4	2	4	3	3	4	5	5	4	5	4	3	3
2	1	1	2	3	2	4	4	3	4	4	4	4	5	4	4	5	4	4	4	4	4	4	4	5	5	4	4	5	5	5	5	3	5	5	5	5	4	4	3	4	4	5	5	5	5	5	4	5	5
2	1	2	3	4	1	4	4	4	5	5	5	5	5	4	4	4	5	4	4	4	4	4	5	5	5	5	5	5	5	5	5	5	5	5	5	5	5	5	5	5	5	5	5	5	5	5	4	5	4
2	1	1	1	2	2, 3	3	4	4	4	4	5	5	5	4	4	5	5	4	4	3	3	4	4	5	5	4	4	5	3	4	3	4	4	5	5	5	4	4	5	5	5	5	4	5	4	4	5	5	5
2	1	1	2	4	1, 2	5	5	4	4	4	4	5	5	4	5	5	4	5	4	5	5	5	4	4	5	5	5	4	4	4	5	4	3	4	5	4	4	4	5	5	4	4	4	5	5	5	4	5	5
2	1	1	2	2	2, 3	5	4	5	4	4	4	4	3	4	5	5	5	5	5	5	4	5	4	5	4	5	4	5	5	4	5	4	5	4	5	5	4	4	5	5	5	5	4	5	5	4	4	4	5
2	1	1	1	2	1, 2	5	5	5	5	5	5	5	5	5	5	5	5	5	5	5	5	5	5	5	5	5	5	5	5	5	5	5	5	5	5	5	5	5	5	5	5	5	5	5	5	5	5	5	5
1	1	3	3	4	2	4	5	5	5	4	5	3	4	4	5	5	4	3	4	4	5	5	4	3	3	4	4	4	4	4	5	4	4	4	4	5	5	5	4	4	5	5	5	4	4	4	5	5	5
2	1	2	2	3	1, 2	5	4	3	3	3	3	3	4	4	4	5	5	4	4	4	4	5	5	5	4	4	4	5	4	4	5	5	4	4	5	5	4	4	4	5	5	4	5	4	5	5	4	5	5
1	1	2	1	1	1, 2	5	5	4	5	5	5	4	4	4	4	5	5	3	5	4	5	5	5	5	5	5	5	5	5	5	4	5	4	5	5	5	4	5	4	5	5	5	5	5	4	5	4	3	4
1	1	1	1	1	1, 2	5	5	4	5	5	5	4	5	5	5	4	5	4	5	5	4	5	5	5	4	5	5	5	5	5	4	5	5	4	5	5	5	5	4	5	5	5	4	5	5	5	5	4	5
2	1	1	1	3	1, 2	3	4	3	4	4	3	4	4	5	4	4	4	2	3	4	3	4	4	3	3	4	3	3	4	4	3	3	3	4	3	3	3	4	3	4	4	3	3	4	3	3	4	3	3
2	1	1	1	3	2	5	5	5	5	5	5	5	5	5	5	5	5	5	5	5	5	5	5	5	5	5	5	5	5	4	5	5	5	5	5	5	5	5	5	5	5	5	5	5	5	5	5	5	5
2	1	2	3	4	1, 2	5	4	5	4	5	4	5	4	5	4	4	5	3	5	4	5	4	4	5	4	5	4	5	5	4	5	4	5	4	5	4	5	4	5	4	4	5	4	5	4	5	5	4	5
2	1	1	1	1	1, 2, 3	4	4	2	2	4	5	5	5	4	5	5	5	5	3	5	4	4	5	3	2	3	4	3	3	4	4	3	4	5	4	4	4	4	5	4	4	4	3	3	3	4	3	4	3
2	1	1	2	2	1, 2	3	3	4	4	4	3	3	4	4	2	4	3	3	4	3	3	3	4	4	4	4	3	4	3	3	4	3	3	4	4	4	3	3	4	3	3	4	4	4	4	3	3	3	4
2	1	1	1	2	1, 2,	5	2	5	3	4	3	5	3	4	5	4	5	3	5	3	5	5	3	5	4	5	3	5	5	4	5	4	5	3	5	5	4	5	4	4	5	3	5	4	5	3	4	3	5
2	1	1	2	4	1, 2	3	4	4	3	4	4	5	4	3	5	5	4	4	4	5	5	3	3	4	5	5	4	4	5	5	4	4	5	3	4	4	4	5	3	4	5	5	4	5	4	4	4	5	4
2	1	1	2	4	1, 2	5	4	5	4	5	4	5	4	5	4	5	4	4	4	5	4	5	4	5	4	5	4	5	4	5	4	5	4	5	4	5	5	4	5	4	5	4	5	4	5	4	5	4	5
1	1	2	2	3	1, 2	4	5	5	5	4	4	5	4	5	4	5	5	5	4	5	4	4	5	5	5	5	5	5	4	5	5	4	5	5	4	4	4	5	4	5	5	4	5	4	5	5	4	5	1
2	1	2	2	3	1, 2	4	5	4	5	4	5	4	5	4	4	5	4	4	4	3	4	4	4	4	5	4	5	4	4	4	5	4	4	4	5	4	4	4	5	4	5	5	4	5	4	4	2	4	4
2	1	1	1	2	1, 2	3	4	5	4	3	4	5	4	3	4	5	4	5	4	4	5	5	4	4	5	4	5	4	4	5	5	4	4	5	4	5	5	4	5	4	4	4	5	5	4	5	4	4	5
1	1	1	1	3	2	3	4	5	4	5	5	4	4	5	4	5	4	5	4	5	4	4	5	5	3	3	5	4	5	4	4	3	5	4	5	5	5	4	4	5	4	5	4	5	4	5	4	3	5
2	1	2	3	4	1, 2	4	5	2	3	5	5	3	5	4	5	3	5	4	5	4	5	3	5	3	4	3	4	4	4	3	4	4	4	4	4	3	4	5	5	4	5	4	4	4	4	4	5	4	5
1	1	1	2	2	2	5	4	4	3	4	4	4	5	4	4	4	5	4	5	4	3	4	4	4	5	5	5	4	4	3	4	5	3	4	3	4	5	4	3	4	5	5	5	4	4	5	4	5	4
2	1	1	1	4	1, 2, 3	5	3	4	5	4	5	4	4	5	4	3	5	3	5	5	3	4	5	5	3	4	4	5	5	4	5	4	4	5	5	4	5	4	5	5	4	3	4	2	4	4	3	3	4
2	1	1	5	4	1, 2, 3	3	3	3	3	3	3	3	3	5	5	5	5	5	5	5	5	5	5	3	3	3	3	3	3	3	3	3	3	4	4	5	5	5	5	5	5	3	3	2	2	4	4	3	2
2	1	2	3	4	1, 2	3	4	4	3	3	4	5	4	3	2	4	5	4	4	3	2	4	3	3	2	3	2	3	2	3	3	4	3	4	4	3	3	4	3	4	4	3	3	4	4	3	4	3	4
1	1	1	2	2	1	3	4	4	4	5	5	3	4	4	5	3	4	4	4	4	3	4	3	4	3	5	5	5	5	5	5	4	5	4	4	4	4	4	4	4	5	5	5	5	3	3	5	3	5
1	1	2	2	3	1, 2	5	2	2	2	3	2	5	3	5	5	2	5	5	5	5	5	5	5	4	4	5	4	5	5	5	5	5	3	2	2	2	4	5	3	3	3	5	5	5	5	5	5	5	5
2	1	1	1	2	1, 2	3	4	4	4	3	3	4	4	5	5	5	5	5	3	3	3	3	5	4	4	4	4	4	3	4	3	4	3	3	4	4	4	3	4	3	4	4	3	5	3	5	3	4	3
2	1	1	2	4	1, 2	4	3	3	3	4	4	4	4	4	4	5	4	5	4	3	4	4	3	5	5	4	5	5	5	4	5	5	5	5	5	5	4	4	4	5	5	5	5	5	5	5	5	5	5
2	1	1	2	2	1, 2	4	5	4	3	3	4	4	4	4	3	4	4	4	4	4	4	4	4	4	4	4	4	4	4	4	4	4	4	4	3	4	4	4	5	4	4	4	4	4	5	4	5	5	4
3	1	1	1	2	2	2	4	3	4	3	4	4	4	4	5	5	5	5	4	4	4	4	5	5	4	3	3	4	4	4	3	5	2	2	2	3	4	5	4	5	3	4	4	4	3	4	2	3	3
1	1	2	2	2	1, 2	5	4	5	5	4	5	3	4	5	5	5	5	5	5	5	5	5	5	5	5	5	5	5	5	5	5	5	5	5	5	5	5	5	5	5	5	5	5	5	5	5	5	4	5
2	1	1	2	4	1, 2	4	3	3	4	3	3	4	3	3	4	4	3	4	4	4	4	3	4	4	3	3	4	4	5	4	4	5	4	4	4	4	4	4	3	3	3	4	4	5	5	4	5	5	3
2	1	2	2	2	2	4	5	5	4	5	4	5	4	5	5	5	5	5	5	5	4	5	5	5	4	5	5	5	5	5	5	5	5	5	5	5	5	4	5	4	5	5	5	5	5	5	5	5	5
1	1	1	2	3	1, 2	4	3	4	3	4	4	5	4	4	4	4	4	3	4	3	4	3	4	4	3	4	3	4	4	5	4	4	4	4	5	4	4	4	4	4	3	4	3	3	4	3	4	3	4
2	1	1	2	4	1, 2	5	5	5	5	5	4	4	5	5	4	4	5	4	5	5	5	5	4	5	5	5	5	5	5	5	5	4	5	5	5	5	5	5	5	5	4	5	4	5	5	5	5	5	4
1	1	1	2	3	1, 2	5	5	5	5	4	4	4	4	5	5	5	5	5	4	4	4	4	4	4	4	4	4	4	5	5	5	5	5	5	5	5	5	5	5	5	5	5	5	5	5	5	4	4	4
2	1	1	2	4	1, 2	4	4	4	4	4	4	5	4	5	4	5	4	5	4	5	4	4	4	4	4	5	5	4	5	5	4	4	4	5	4	4	4	4	5	4	4	5	4	5	4	5	4	4	4
2	1	1	2	2	1, 2	4	4	4	4	4	4	4	4	4	4	4	4	4	4	4	4	4	4	4	4	4	4	4	4	4	4	4	4	4	4	4	4	4	4	4	4	4	4	4	4	4	4	4	4
2	1	1	1	2	1, 2	4	5	4	5	4	3	4	3	3	4	4	4	4	4	4	4	4	4	4	3	4	4	4	3	4	4	4	4	4	4	4	4	4	4	4	4	4	5	4	5	5	4	4	4
2	1	1	2	3	1, 2	4	4	5	4	5	4	5	4	4	4	3	4	4	4	5	5	5	4	4	3	3	4	4	5	5	4	4	5	4	5	5	5	4	4	4	4	5	5	4	4	3	5	4	4
1	1	1	2	4	1, 2, 4	3	4	4	3	3	3	3	4	4	3	3	3	4	4	3	3	4	4	3	3	3	3	3	4	4	4	4	3	3	3	3	4	5	5	5	5	4	4	4	4	4	3	3	3
1	1	2	2	3	1, 2	5	3	5	4	5	3	4	5	5	5	4	3	3	4	5	4	3	3	4	4	3	5	5	5	4	3	3	4	4	5	5	5	4	4	4	3	5	5	4	4	5	4	4	5
2	1	1	2	2	1, 2, 3, 4	4	5	3	3	4	3	3	4	3	4	3	3	4	3	4	3	4	3	3	4	3	4	3	3	4	3	3	4	3	4	3	4	5	3	4	5	4	3	4	5	3	3	4	3
1	1	1	2	2	1, 2	5	5	5	4	5	5	4	5	5	5	4	5	4	5	5	5	5	5	5	4	4	5	4	5	4	5	5	5	4	5	5	5	4	5	5	5	5	4	5	5	5	5	4	5
1	1	1	2	2	1, 2	5	4	5	4	5	5	4	4	5	4	5	4	5	4	5	4	5	4	4	5	4	4	5	4	5	4	5	4	4	5	4	5	4	5	4	4	5	4	5	4	4	5	4	5
1	1	1	1	1	2	5	5	5	5	5	5	5	5	4	4	5	5	5	5	3	5	5	5	5	5	5	5	5	4	5	4	3	4	5	4	5	3	4	5	3	5	4	5	5	5	5	3	5	5
2	1	1	2	3	1, 2	5	4	5	5	4	5	4	5	5	4	5	4	4	4	5	4	5	4	4	5	5	4	5	4	5	5	4	5	4	5	4	4	3	4	4	5	5	4	4	4	5	4	5	5
1	1	3	3	3	1, 2	4	2	4	2	4	3	4	3	4	3	4	3	4	4	3	4	3	4	3	4	2	4	3	3	4	4	2	3	3	4	2	4	3	4	3	2	3	3	4	4	3	3	4	3
1	1	1	2	2	1, 2	3	4	5	4	4	3	3	4	5	5	4	5	4	3	4	4	5	4	3	4	5	5	4	3	4	4	4	4	4	5	5	4	3	5	5	5	4	5	5	4	5	4	3	4
1	1	1	1	3	1, 2	5	4	5	4	5	4	4	4	5	5	4	4	4	5	5	4	4	5	4	4	3	4	5	5	5	5	4	3	4	3	5	4	5	5	5	5	4	4	5	4	4	5	5	5
2	1	1	1	3	1, 2	3	4	3	3	4	3	5	4	3	5	4	5	4	4	3	3	4	4	3	2	2	3	4	3	4	3	3	4	5	4	5	4	4	4	4	4	5	4	4	5	4	5	4	4
1	1	1	1	1	2	4	4	4	4	4	4	4	4	5	3	4	3	4	5	4	4	4	4	4	3	4	4	4	4	3	4	3	4	4	4	4	4	3	4	3	4	4	3	4	3	4	3	2	2
2	1	1	1	1	2	4	4	4	4	3	2	4	4	3	3	4	4	4	3	3	4	3	4	4	3	3	3	2	2	2	4	3	3	3	3	3	3	4	4	3	3	4	3	3	4	4	4	4	3
1	1	1	3	2	2	5	5	5	5	5	5	5	5	5	5	5	5	5	5	5	5	5	5	5	5	5	5	5	5	5	5	5	5	5	5	5	5	5	5	5	5	5	5	5	5	5	5	5	5
2	1	2	1	2	1, 2	3	3	4	2	3	2	4	3	3	2	3	4	3	3	3	2	3	4	2	3	2	4	3	2	4	3	2	3	4	2	3	4	3	2	4	4	3	3	3	4	3	4	3	2
1	1	1	1	2	1	4	5	4	5	4	5	4	5	4	5	4	5	4	4	4	5	5	5	4	5	4	5	4	4	5	5	4	5	4	4	4	4	5	5	5	5	4	4	4	5	4	4	4	5
2	1	1	1	3	1, 2	4	4	3	3	3	3	3	4	3	4	4	4	4	3	3	3	3	4	4	3	4	4	3	4	4	4	4	4	4	4	4	4	4	4	4	4	4	4	4	4	4	4	4	4
1	1	1	1	2	2	2	2	3	2	5	4	3	4	2	3	5	4	4	4	3	5	4	5	4	1	4	4	4	3	5	5	5	4	4	3	2	4	3	4	5	5	2	4	2	1	1	3	2	1
1	1	1	1	2	1, 2	5	4	3	5	5	4	4	5	5	4	4	3	4	5	4	5	4	5	5	4	4	5	4	5	4	5	4	5	5	4	5	5	4	4	5	5	5	4	3	5	5	5	5	5
1	1	2	3	2	1, 2	3	5	3	5	4	5	4	5	4	5	5	4	4	4	1	4	4	1	1	1	4	4	4	5	5	4	4	4	5	5	5	5	4	4	5	4	5	5	4	4	4	1	5	1
2	1	2	3	4	1, 2	5	5	4	4	4	4	4	3	4	4	4	3	3	4	4	5	4	3	5	3	5	4	3	5	3	5	4	4	3	4	3	5	5	4	3	3	4	4	3	3	4	4	5	3
2	1	1	5	3	1, 2	4	2	4	2	5	3	5	3	4	2	4	4	2	5	2	5	4	3	2	4	5	3	5	4	2	4	3	4	2	3	3	4	4	4	4	5	4	4	3	4	5	4	5	4
2	1	2	2	4	1, 2	3	3	3	3	4	3	3	4	4	3	4	4	4	4	4	4	3	3	4	4	4	4	3	3	3	3	3	3	3	4	4	4	4	4	4	4	4	4	3	4	3	4	4	4
2	1	1	1	3	1, 2	4	5	5	5	4	5	4	4	4	3	4	3	4	4	4	5	5	4	4	5	5	4	5	4	5	5	4	4	5	5	4	4	5	4	5	5	4	5	4	5	4	4	5	4
1	1	2	2	2	2	5	4	4	4	4	3	5	5	4	5	5	5	4	5	5	4	5	4	5	4	5	5	4	5	4	5	5	5	5	4	5	4	5	5	5	5	5	4	5	4	5	5	5	4
2	1	2	2	3	1, 2	4	4	5	3	4	3	5	3	4	3	4	3	4	4	3	4	4	4	3	5	5	5	3	5	4	5	3	5	4	5	5	5	4	4	4	5	4	4	5	5	3	3	5	3
2	1	1	2	2	1, 2	5	5	4	4	5	5	5	5	3	4	4	4	4	5	4	4	4	5	5	4	5	5	4	5	4	5	5	5	4	5	4	4	4	5	5	5	4	4	4	5	5	5	5	4
2	1	2	2	2	1, 2	5	5	5	5	4	5	5	5	3	4	4	3	4	4	4	3	3	4	4	4	4	4	4	4	4	4	5	4	5	5	5	4	5	5	5	5	5	5	5	5	5	5	4	5
2	1	1	2	3	1, 2	5	4	3	3	3	4	5	4	3	4	5	4	4	5	4	3	4	5	5	4	3	5	4	5	4	5	4	4	3	4	4	5	4	3	4	5	5	4	3	4	5	4	5	4
2	1	1	1	2	1, 2	4	4	4	4	5	5	5	5	5	5	5	5	5	5	5	5	5	5	5	5	5	5	5	5	5	5	5	5	5	5	5	5	5	5	5	5	5	5	5	5	5	5	5	5
1	2	2	2	2	2, 3, 4	4	5	4	5	4	4	5	4	4	5	4	5	5	5	5	4	5	4	5	4	5	4	5	4	5	4	5	5	5	4	5	4	5	5	4	5	5	4	4	5	4	5	4	5
1	1	1	1	2	2	4	5	4	4	4	3	4	4	4	4	4	4	4	4	4	4	4	4	4	4	3	4	4	4	4	4	4	4	4	4	4	4	4	4	4	4	4	4	4	4	4	3	4	4
2	1	2	3	3	1, 2	4	2	5	5	5	2	5	5	5	5	5	4	5	5	2	5	5	2	2	2	5	3	5	5	2	5	3	5	3	2	5	3	3	4	4	4	4	2	5	5	2	5	2	2
2	1	1	2	2	1, 2	4	3	3	4	4	3	3	4	4	5	5	5	4	4	5	5	5	5	4	5	5	5	4	4	5	4	5	4	5	5	5	4	5	5	5	5	3	4	5	5	5	5	4	5
2	1	1	1	2	1, 2	5	4	5	5	5	4	5	5	4	5	4	4	4	5	4	4	4	5	2	2	2	3	3	5	5	5	5	3	3	4	5	5	5	4	5	4	5	4	5	4	5	5	4	5
2	1	1	1	2	1, 2	4	4	5	5	5	2	5	5	2	2	5	3	5	2	2	3	2	3	2	3	2	3	2	1	2	2	3	5	4	4	5	5	4	5	5	5	5	2	4	2	2	5	2	5
1	1	1	1	2	2	4	4	3	5	2	5	3	2	2	5	5	5	3	2	2	4	5	2	5	3	2	4	4	5	5	5	5	3	2	5	5	4	3	4	5	4	3	3	5	3	2	3	2	3
2	1	2	2	3	1, 2	3	2	3	3	3	3	4	3	4	5	4	4	3	3	4	5	3	3	4	4	4	5	5	5	5	5	5	3	3	4	4	5	5	4	5	4	4	5	5	3	5	4	4	3
2	1	1	1	3	1, 2	3	3	4	3	2	2	3	4	3	3	4	4	2	4	4	3	4	3	3	3	4	2	3	3	4	4	3	3	2	2	4	3	4	4	3	3	4	3	4	3	4	3	3	4
2	1	1	2	3	1, 2	4	5	5	5	4	4	5	4	4	4	5	5	5	5	5	5	5	5	4	3	4	3	3	5	2	5	4	4	4	3	3	4	3	4	4	4	5	5	4	5	5	4	3	4
2	1	1	1	2	1, 2	4	4	4	5	3	4	4	3	3	3	4	3	3	4	3	4	3	4	4	3	4	3	4	4	3	3	4	3	3	3	3	3	3	4	4	4	5	4	4	3	4	3	4	4
1	1	1	1	2	1, 2	5	4	5	3	3	4	3	5	5	3	4	5	3	3	5	4	4	2	2	5	4	3	5	3	4	3	5	5	4	3	4	5	4	3	5	4	5	4	3	5	3	4	3	5
1	1	1	1	2	2	3	4	5	5	4	3	3	4	5	5	4	3	3	4	5	5	4	3	3	4	5	5	4	3	3	4	5	5	4	3	3	4	5	5	4	3	3	4	5	5	4	4	5	5
1	1	2	1	2	1, 2	4	2	4	4	5	4	5	4	4	3	5	5	4	5	4	4	4	5	5	3	3	5	4	5	4	4	4	5	4	3	5	5	4	5	5	4	5	4	5	4	5	5	4	4
1	1	1	2	3	1, 2	5	3	5	2	4	4	5	4	4	4	2	4	4	2	4	4	5	3	4	3	5	3	5	3	4	3	5	2	4	5	3	4	2	5	2	4	3	5	3	5	3	4	2	4
1	1	2	2	4	1, 2	3	3	4	5	3	3	4	3	3	2	4	5	5	5	4	5	5	3	5	5	3	4	3	5	3	4	3	5	5	3	3	5	5	3	4	5	5	5	5	5	3	5	5	3
1	1	2	1	2	1	5	4	4	5	5	3	4	4	5	3	4	5	5	2	3	5	5	4	5	5	4	5	4	2	4	4	5	5	4	5	4	3	5	4	4	4	3	4	4	4	5	5	5	3
2	1	3	3	2	1, 2	5	5	4	5	5	5	5	4	5	4	5	5	5	5	4	5	5	4	5	4	5	4	5	5	4	5	5	5	5	5	4	5	4	5	4	5	5	5	5	5	5	5	5	4
1	1	1	1	1	1, 2	4	3	4	5	4	3	4	5	4	3	4	5	4	3	4	5	4	3	3	4	5	4	3	4	5	4	3	4	5	4	3	4	5	4	3	4	5	4	3	4	5	4	3	4
2	1	1	1	2	1, 2	4	5	4	3	4	5	5	4	4	5	4	4	4	5	4	4	5	4	5	2	3	4	3	4	3	4	3	4	3	4	5	4	3	5	4	5	4	5	4	5	4	5	4	5
2	1	1	2	3	1, 2	5	4	3	3	4	4	3	3	5	4	5	5	5	4	4	5	5	4	5	4	5	4	3	4	3	4	3	3	4	4	4	3	3	4	4	4	3	4	4	3	3	4	3	3
2	1	1	1	1	2	4	4	3	4	4	4	4	4	4	4	4	4	4	4	4	4	4	4	4	4	4	4	4	4	4	4	4	4	4	4	4	4	4	4	4	4	4	4	4	4	4	4	4	4
1	1	1	1	2	1, 2	4	5	4	4	4	3	5	5	5	5	5	5	3	4	5	5	4	5	5	4	5	5	5	4	4	5	5	5	5	5	4	5	4	5	4	5	5	5	5	5	5	5	4	5
1	1	1	1	1	1, 2	4	4	5	4	4	2	2	5	4	3	3	2	4	4	4	3	3	4	4	3	3	4	4	3	3	3	3	4	4	4	3	2	3	3	5	3	3	3	3	3	3	3	4	3
1	1	1	1	1	1, 2, 3, 4	5	5	5	5	5	5	5	5	5	5	5	5	5	5	5	5	5	5	5	5	5	5	5	5	5	5	5	5	5	5	5	5	5	5	5	5	5	5	5	5	5	5	5	5
2	1	1	2	3	1, 2	4	4	4	4	4	4	4	4	4	4	4	4	4	4	4	4	4	4	4	4	4	4	4	4	4	4	4	4	4	4	4	4	4	4	4	4	4	4	4	4	4	4	4	4
2	1	1	1	2	1, 2	4	4	4	4	5	5	5	4	4	3	4	4	4	4	5	5	5	4	4	4	3	4	4	4	5	5	3	5	5	5	5	5	3	4	4	4	5	5	4	5	5	4	5	5
1	1	1	1	2	1, 2	3	4	4	3	5	5	4	3	3	4	2	3	2	3	4	5	3	5	3	4	4	5	3	4	3	5	3	4	2	4	4	4	5	5	4	5	3	4	5	3	4	5	3	4
2	1	1	2	3	1, 2	3	4	4	4	5	5	5	5	4	3	3	4	4	5	5	5	5	5	5	4	5	5	5	5	5	5	5	5	5	4	4	5	5	5	4	4	5	4	4	5	4	4	4	3
2	1	1	2	3	1, 2	4	4	5	5	5	4	4	5	5	5	4	4	5	4	4	5	5	4	4	4	5	5	5	3	5	5	4	5	5	5	4	5	5	4	5	4	4	4	5	5	5	4	5	4
2	2	2	2	3	1, 2, 3	4	3	4	3	5	4	4	4	4	5	4	3	4	4	4	4	4	4	4	4	3	4	4	5	4	4	4	4	4	4	4	4	4	5	4	4	4	5	4	4	4	4	4	5
1	1	1	2	2	1, 2	3	2	2	2	3	2	5	3	3	4	5	3	3	3	2	2	2	4	4	3	3	3	3	4	5	4	4	4	3	4	3	3	5	3	3	4	3	4	3	2	4	3	3	2
2	1	1	2	3	2	3	3	3	4	2	2	2	2	3	2	4	3	3	2	3	2	3	2	3	2	3	3	3	5	4	4	5	3	2	3	3	5	5	5	5	4	3	2	3	2	3	3	3	4
1	1	2	4	2	1	1	2	2	4	2	2	4	2	3	3	3	2	4	2	4	2	3	2	2	4	2	2	5	4	3	3	4	5	4	5	3	4	5	4	4	4	3	1	5	3	2	2	3	3
1	1	1	1	2	2	4	4	2	3	4	4	4	4	4	4	4	4	4	3	4	3	2	3	4	3	4	4	4	4	4	4	3	4	4	4	4	4	4	4	4	4	4	4	4	4	4	4	4	4
1	1	1	2	3	2	3	4	4	5	5	4	3	4	3	4	4	5	4	5	4	5	4	4	3	4	5	4	3	5	4	3	4	3	4	5	5	3	4	4	3	2	5	3	3	4	4	3	4	5
2	1	2	3	4	1, 2	2	2	2	2	3	2	2	2	4	4	4	4	4	2	2	3	3	3	2	5	2	2	3	2	3	3	3	5	5	2	5	5	5	2	3	3	1	1	3	3	1	3	3	2
2	1	1	2	3	1, 2	5	3	5	3	3	4	5	3	3	4	5	4	3	3	5	4	3	5	3	4	5	4	3	3	4	4	5	3	4	5	4	3	4	4	3	5	3	4	3	5	3	4	3	5
1	1	1	4	2	2	3	3	3	4	5	3	2	3	3	4	2	2	3	4	2	3	4	4	3	1	4	3	1	3	4	3	2	4	5	4	3	5	3	5	4	5	3	1	3	1	4	2	1	1
2	1	1	1	2	1, 2	2	4	2	2	5	5	5	5	5	4	5	5	5	5	5	5	5	5	5	5	5	5	5	4	4	4	4	4	4	4	5	5	4	5	5	5	5	5	5	5	5	5	1	3
1	1	2	2	1	1	3	2	4	4	3	3	2	4	3	2	4	2	3	3	4	3	2	4	4	3	4	3	4	3	4	2	4	3	4	3	2	4	4	3	2	4	3	3	2	4	4	3	4	3
2	1	2	4	4	1, 2	5	4	3	5	5	4	5	3	5	4	3	5	5	5	3	4	5	3	3	4	5	3	4	5	4	3	4	5	5	4	4	5	4	5	3	5	5	4	5	3	4	5	5	3
1	1	1	1	1	2	3	3	3	3	4	4	5	3	4	5	3	4	4	5	4	4	3	3	4	5	3	4	4	3	4	3	3	2	3	4	3	3	5	3	5	3	3	4	4	4	4	3	3	5
2	1	1	1	4	1, 2, 3, 4	4	4	4	3	4	4	4	5	4	3	3	4	5	4	4	5	3	4	5	4	4	4	5	3	4	3	3	4	3	5	2	3	2	3	3	3	3	4	4	3	4	3	4	3
2	1	1	2	4	1, 2	3	4	2	3	4	3	4	3	4	5	3	4	3	3	4	3	4	3	4	3	4	3	4	4	3	3	4	3	4	5	5	5	4	4	4	4	5	4	4	3	4	3	4	3
2	1	1	1	2	1, 2	3	4	4	5	5	4	5	4	5	4	5	4	5	5	4	5	4	4	5	5	3	3	4	4	3	5	4	5	4	4	4	5	5	4	4	4	4	4	5	4	3	3	5	4
2	1	1	1	3	1, 2	2	3	3	2	3	2	3	2	5	5	5	5	5	4	5	5	4	4	4	4	5	5	5	5	5	5	5	2	3	3	3	5	5	5	5	5	2	3	3	3	3	2	2	2
1	1	1	1	2	1, 2	2	3	3	3	4	4	3	3	2	2	3	4	4	4	3	3	3	3	4	3	3	4	3	4	2	2	3	3	4	3	3	3	4	3	4	4	3	3	4	4	4	2	3	3
2	1	1	2	3	2	3	3	4	4	3	4	3	4	3	4	3	4	3	2	3	2	3	3	3	2	3	2	3	2	2	3	3	3	4	3	4	3	3	3	4	4	3	3	2	4	4	4	3	4
2	1	2	1	3	1, 2	3	4	4	3	3	3	3	3	3	4	3	4	4	3	4	4	3	4	4	4	4	5	4	4	3	5	4	3	4	5	4	3	4	5	3	4	4	4	4	4	4	4	4	4
2	1	1	2	3	1, 2	3	3	3	3	3	3	4	3	4	5	4	3	4	5	4	5	4	4	5	4	4	5	4	5	5	5	4	4	5	4	5	4	5	4	4	5	4	5	5	5	5	4	5	4
2	1	1	2	3	2	4	5	4	4	5	4	5	5	4	4	2	3	3	2	3	3	4	4	2	2	3	4	5	3	2	2	5	3	4	4	3	4	4	4	4	4	5	4	4	3	4	5	4	3
2	1	2	2	1	1, 2	5	5	5	5	5	5	4	5	5	5	5	5	5	5	5	5	5	5	3	3	4	4	5	5	4	5	5	5	5	5	5	5	5	5	5	5	4	4	4	4	4	5	5	5
2	1	2	1	2	1, 2	5	3	4	5	3	5	4	3	5	4	3	5	3	4	3	5	3	4	3	4	5	3	5	3	4	5	3	4	3	5	4	3	4	5	3	4	5	3	4	3	5	4	3	5
1	1	1	2	2	1, 2	4	4	5	5	3	4	5	3	4	2	4	3	5	3	4	3	2	4	2	2	3	2	4	4	2	3	5	3	2	2	3	3	4	3	3	3	5	4	4	3	4	3	4	5
2	1	1	1	2	2	5	5	4	4	4	3	4	4	4	4	4	5	5	5	5	4	4	5	5	4	5	4	4	5	5	4	4	5	5	5	4	5	4	4	3	4	5	4	3	3	4	5	5	4
1	1	1	1	2	1, 2	4	5	4	5	5	4	4	5	5	5	4	5	4	5	4	5	4	5	5	4	5	5	4	5	4	5	5	4	3	5	4	4	5	4	5	3	5	4	5	4	4	4	5	4
2	1	1	1	1	1, 2, 3	4	5	5	5	5	4	5	5	5	5	4	5	5	5	4	5	5	5	4	5	5	5	5	5	4	5	5	4	5	5	5	4	5	5	5	5	4	4	5	5	5	4	5	5
1	1	1	1	2	1	5	4	4	4	5	3	4	3	5	5	5	3	4	5	4	4	5	4	5	5	4	4	5	5	5	5	5	4	3	4	5	4	5	4	4	5	5	5	4	4	5	5	5	4
1	1	2	3	2	2	5	4	3	3	3	4	4	4	5	5	4	4	5	3	4	4	3	4	5	3	4	4	3	3	4	5	3	4	3	5	5	3	4	3	4	2	4	3	5	3	5	4	5	5
1	1	1	1	2	1	5	5	4	4	5	5	4	5	4	4	4	5	5	4	5	5	4	4	4	5	4	5	4	4	5	4	4	4	4	5	5	5	5	4	5	4	4	5	4	4	4	4	5	5
2	2	1	1	2	1, 2	4	4	4	4	4	4	4	4	4	4	4	4	4	4	4	4	4	4	4	4	4	4	4	4	4	4	4	4	4	4	4	4	4	4	4	4	4	4	4	4	4	4	4	4
1	1	1	1	1	2	5	4	5	4	3	3	3	3	3	3	4	3	3	3	4	4	4	4	4	4	4	4	4	4	4	4	4	4	4	4	4	4	4	4	4	4	4	4	4	4	4	4	4	4
2	1	2	2	2	1, 2	4	5	4	4	4	2	3	3	3	3	5	5	3	4	3	4	3	4	5	5	3	4	4	4	3	4	5	4	3	5	4	5	4	4	4	4	4	5	3	5	4	5	4	4
2	1	2	2	2	2, 3	4	3	5	4	4	5	4	4	4	5	5	4	3	4	5	4	3	5	5	5	4	4	5	4	3	5	5	5	5	3	4	4	5	5	3	5	4	4	3	2	3	4	5	3
2	1	1	1	2	1, 2	4	3	4	3	4	4	3	3	4	3	3	3	3	4	4	5	5	4	4	4	5	4	4	5	5	5	4	5	5	4	5	5	5	4	5	4	5	4	5	5	5	4	4	3
1	1	1	1	1	1, 2, 3, 4	5	5	5	5	5	5	5	5	5	5	5	5	5	5	5	5	5	5	5	5	5	5	5	5	5	5	5	5	5	5	5	5	5	5	5	5	5	5	5	5	5	5	5	5
1	1	1	1	1	1, 2, 3	4	5	5	5	4	5	4	5	4	5	4	5	5	5	5	4	5	5	4	5	4	5	4	4	5	4	5	4	5	5	5	4	5	5	4	5	4	5	4	5	5	5	4	5
2	1	3	2	3	1, 2	4	4	3	4	3	4	2	4	3	4	2	3	4	3	3	4	2	4	4	2	4	2	3	4	2	4	2	4	4	3	4	4	5	5	4	4	4	5	4	5	5	4	5	5
2	1	1	2	4	1, 2	5	5	5	5	5	5	5	5	3	3	4	4	5	5	5	5	5	5	5	5	5	5	5	5	5	5	5	5	5	4	4	4	4	4	4	4	4	4	4	4	4	4	4	4
1	1	1	1	1	1, 2	4	3	5	5	4	5	5	5	4	5	5	5	5	5	4	5	4	5	4	5	4	5	5	5	5	5	5	5	5	4	5	4	4	5	5	5	5	5	5	5	5	5	5	5
2	1	1	1	2	2	5	5	5	5	5	5	5	5	5	5	5	5	5	5	5	5	5	5	5	5	5	5	5	5	5	5	5	5	5	5	5	5	5	5	5	5	5	5	5	5	5	5	5	5
2	1	2	1	2	1, 2	4	4	4	4	3	4	4	3	5	5	5	5	5	3	3	3	3	3	3	3	3	3	3	3	3	3	3	3	4	4	4	4	4	4	4	4	4	4	4	4	4	3	3	3
2	1	1	3	3	1, 2	5	3	4	3	5	4	3	5	5	4	5	5	3	5	4	5	5	4	5	4	5	4	5	5	4	3	5	5	3	5	3	5	4	4	5	5	4	5	5	4	5	5	4	3
2	1	1	1	2	2	4	4	3	4	3	4	3	4	4	3	5	4	4	3	3	2	4	4	5	5	5	5	5	4	3	3	2	4	4	3	4	4	4	4	4	4	3	3	3	2	4	2	3	3
2	1	1	1	3	1, 2	3	3	2	2	3	3	4	5	3	3	2	4	5	4	5	4	3	3	4	4	4	4	3	4	4	4	3	3	3	4	4	5	5	4	4	4	5	4	4	3	3	3	3	2
1	1	1	2	2	1, 2	4	5	3	3	4	4	3	4	3	4	5	3	4	5	5	5	3	4	5	3	3	3	4	5	3	5	5	5	3	4	4	5	5	5	4	4	5	4	3	5	5	3	4	4
2	1	1	1	2	1, 2	4	5	4	4	4	4	5	4	4	4	5	4	4	4	3	3	4	4	2	3	2	3	3	3	3	4	3	3	3	3	3	3	4	5	4	5	4	3	3	3	3	2	2	3
1	1	2	2	3	1, 2	4	3	3	3	3	4	3	3	4	3	3	3	3	3	3	3	3	3	3	3	3	3	4	2	3	3	2	4	3	3	3	3	4	5	4	4	4	3	4	4	3	4	4	3
2	1	2	2	2	1, 2	4	5	5	4	5	5	4	5	5	5	4	5	4	5	4	5	4	5	4	5	5	4	5	5	5	5	5	5	5	5	4	5	5	5	5	5	5	4	5	5	5	5	5	4
2	1	1	3	4	1, 2	4	3	4	3	4	4	4	3	5	4	4	4	4	5	5	4	5	5	4	4	5	4	5	5	4	5	4	4	5	5	5	5	4	5	5	5	4	5	5	4	4	4	5	4
2	1	1	2	3	1, 2	3	4	4	4	3	4	3	4	3	4	5	3	5	3	4	4	5	3	3	4	4	3	3	4	5	4	4	3	4	4	4	4	3	4	5	5	4	4	3	4	3	3	4	4
2	1	1	2	2	1, 2, 3	3	4	4	3	4	5	4	3	3	3	3	4	3	4	4	4	3	4	4	3	4	4	4	4	3	4	4	4	4	3	4	4	4	3	3	4	4	3	4	3	4	4	3	4
1	1	1	1	2	1, 2	5	5	5	5	5	5	5	5	5	5	5	5	5	5	5	5	5	5	5	5	5	5	5	5	5	5	5	5	5	5	5	5	5	5	5	5	5	5	5	5	5	5	5	5
1	1	1	2	2	1, 2, 3	5	4	4	4	4	5	5	5	5	4	5	5	5	5	5	5	5	4	5	4	5	5	5	4	5	5	5	5	5	5	5	5	5	5	5	5	5	4	4	4	5	4	5	5
2	1	1	2	4	1, 2	4	4	4	5	4	5	5	4	4	3	4	5	5	5	3	3	4	4	5	3	4	3	5	4	3	5	5	4	4	3	4	3	5	3	4	4	3	4	3	4	5	4	4	3
1	1	1	1	1	1, 2	3	4	4	4	4	4	3	3	4	4	3	5	5	3	3	2	3	5	4	3	4	4	3	3	4	3	3	4	4	2	3	4	4	3	3	4	3	4	4	3	5	2	3	1
1	1	2	3	2	1, 2	5	4	4	4	4	5	3	4	4	4	4	4	5	3	4	4	5	5	4	4	4	5	5	4	4	4	3	4	4	4	5	4	4	5	5	4	4	4	5	4	5	4	5	4
1	1	2	2	2	1, 2	5	2	4	4	3	3	3	4	4	4	5	5	5	4	4	5	4	5	5	4	5	4	4	5	5	5	4	5	5	5	4	4	4	5	4	5	4	5	5	4	5	5	4	5
2	1	1	2	3	1, 2	3	4	4	2	5	4	4	5	5	3	2	4	4	4	5	5	3	4	5	3	4	5	4	5	3	4	3	5	4	5	2	4	3	4	3	5	4	5	4	4	5	5	4	5
2	1	1	2	4	1, 2	4	5	5	5	4	3	3	3	4	4	3	4	3	4	3	3	3	4	3	3	4	3	4	4	3	4	3	4	4	3	3	4	3	3	3	4	5	5	5	4	5	3	3	3
2	1	1	1	1	1, 2	4	3	3	3	3	3	3	4	5	5	5	5	5	3	3	3	4	3	3	3	3	3	3	3	3	3	4	4	3	3	4	3	3	4	3	4	3	3	3	3	3	4	3	3
2	1	1	1	1	1, 2	4	4	4	4	4	4	4	4	4	4	4	4	4	4	4	4	4	4	4	4	4	4	4	4	4	4	4	4	4	4	4	4	4	4	4	4	4	4	4	4	4	4	4	4
2	1	1	2	2	1, 2	4	4	4	4	4	4	4	4	4	5	5	5	5	5	5	4	4	4	4	4	4	5	5	5	5	5	5	5	5	4	4	5	5	5	5	5	5	5	4	5	5	5	5	5
2	1	3	5	2	1, 2	5	4	4	5	5	4	5	5	5	4	5	5	5	5	5	5	5	5	5	5	5	5	5	5	5	5	5	5	4	5	5	5	5	5	5	5	5	5	5	5	5	4	4	4
2	1	2	2	3	1, 2	5	5	5	5	5	5	5	5	5	5	5	5	5	5	5	5	5	5	5	5	5	5	5	5	5	5	5	5	5	5	5	5	5	5	5	5	5	5	5	5	5	5	5	5
2	1	1	2	2	1, 3	5	5	4	5	4	5	5	5	5	5	4	5	5	5	5	5	5	5	5	5	5	5	5	5	5	4	5	4	5	5	5	5	5	5	5	5	5	5	5	5	5	5	4	4
2	1	1	1	4	2	5	4	3	3	4	5	5	5	4	3	3	4	5	4	5	4	2	3	4	3	3	4	4	4	3	4	4	4	4	4	3	5	4	4	4	5	4	3	5	4	4	4	5	4
1	1	1	2	4	1, 2	4	4	4	4	3	4	4	4	4	4	4	4	4	4	4	4	2	3	4	4	4	3	4	4	4	4	3	4	4	4	4	4	4	4	4	3	4	4	4	4	4	4	4	4
1	1	1	2	3	2	5	4	4	4	4	5	5	5	4	4	3	4	5	5	5	5	5	5	5	5	5	5	5	4	5	5	4	5	5	5	5	5	5	5	5	5	5	5	5	5	5	5	5	5
2	1	1	1	2	2	3	3	3	4	4	4	3	4	4	4	4	4	4	3	4	4	5	3	4	4	4	4	4	5	4	4	3	3	4	3	3	4	3	4	4	4	4	3	3	3	3	3	4	4
2	1	1	2	3	1	3	4	4	3	5	4	4	4	4	3	2	4	3	3	3	2	3	3	4	3	4	3	4	3	3	3	4	4	3	4	4	4	4	5	4	4	5	4	5	4	3	4	3	2
2	1	1	1	2	1, 2	4	5	5	4	4	4	4	5	4	4	4	4	5	4	3	3	3	3	4	4	3	2	3	3	3	4	4	4	4	4	4	4	4	4	4	4	4	4	4	4	4	4	4	4
2	1	1	2	3	1, 2	5	5	5	5	5	5	5	5	5	5	5	5	5	5	5	5	5	5	5	5	5	5	5	5	4	3	4	2	5	4	3	3	5	4	2	5	5	4	4	3	3	4	4	5
2	1	1	1	2	2	4	5	3	5	4	3	5	3	4	4	5	5	3	4	3	5	3	4	4	5	1	3	2	3	2	4	3	5	4	4	4	5	4	5	3	3	5	2	1	3	4	3	4	3
2	1	1	2	3	2	5	4	3	4	5	4	5	4	4	5	4	5	3	5	4	4	3	5	5	5	4	4	3	4	4	5	4	3	4	3	4	5	4	5	4	5	4	5	4	4	5	5	4	4
2	1	1	2	4	2	5	5	5	5	4	4	4	3	5	4	4	5	4	4	3	3	4	3	5	4	4	5	4	4	4	5	3	3	4	3	4	4	3	3	4	3	5	4	5	4	5	5	4	4
2	1	1	2	4	1, 2	4	5	4	4	5	4	4	4	4	5	4	4	5	4	4	4	4	5	4	4	4	4	4	5	5	4	4	4	4	5	3	4	5	4	5	4	4	4	4	4	4	4	4	4
3	1	3	3	4	2	5	4	5	4	4	5	4	5	4	4	5	4	5	4	5	4	3	4	5	4	5	4	4	4	5	4	4	4	4	5	4	4	4	5	4	4	5	4	4	5	4	5	5	4
1	1	2	2	2	2	5	5	5	4	4	4	4	4	4	4	4	4	2	4	4	4	4	3	4	3	4	3	4	4	4	4	4	3	4	4	4	3	4	4	4	4	4	4	5	5	5	5	4	5
2	1	1	3	3	1, 2	5	4	5	5	3	4	5	5	5	5	5	5	4	5	4	4	5	5	4	4	5	5	5	4	5	5	4	3	5	5	4	5	3	4	5	5	5	5	4	4	5	4	5	5
2	1	1	3	4	1, 2	4	4	5	3	4	5	5	4	4	5	4	4	5	5	3	5	4	5	5	4	5	4	4	5	5	4	5	5	4	4	4	5	4	5	5	4	4	5	4	5	5	4	5	5
1	1	1	1	3	1	5	5	5	5	5	5	5	5	5	5	5	5	5	5	5	5	5	5	5	5	5	5	5	5	5	5	5	5	5	5	5	5	5	5	5	5	5	5	5	5	5	5	5	5
1	1	1	2	4	1, 2	4	4	5	4	5	5	4	5	5	5	5	5	5	4	4	4	4	4	5	4	5	5	4	4	5	5	4	4	4	5	4	5	5	4	5	4	4	4	5	5	4	5	4	5
2	1	2	2	2	1, 2	4	5	4	5	4	4	5	4	3	5	3	5	4	5	4	4	2	4	4	4	3	4	5	5	3	4	5	4	4	4	5	4	5	4	4	5	4	3	4	3	4	4	3	4
2	1	1	1	2	1, 2	3	5	3	4	3	3	4	4	4	5	5	4	4	3	4	5	4	3	3	4	5	4	3	4	3	4	5	5	4	3	4	3	4	5	4	3	3	4	5	4	3	3	4	5
1	1	1	1	2	1, 2	5	4	3	3	4	5	5	4	3	3	4	5	5	4	3	3	4	5	5	4	3	3	4	5	5	4	3	3	4	5	5	4	3	3	4	5	5	4	3	3	4	4	3	3
1	1	1	1	2	1, 2, 3, 4	5	5	4	4	3	4	5	5	4	3	4	5	5	5	3	5	2	3	3	4	5	5	4	4	3	3	4	4	5	5	5	5	3	4	5	5	4	3	4	5	4	5	4	4
2	1	1	1	2	1, 2	3	4	4	5	5	4	5	5	5	5	5	4	4	4	5	5	5	4	4	5	5	5	5	5	4	4	4	5	5	4	4	5	5	5	4	4	4	4	5	5	5	4	3	4
1	1	1	1	1	1, 2, 3, 4	4	3	5	3	5	3	5	4	4	3	4	5	4	4	3	5	3	5	3	5	5	5	4	5	3	5	3	5	3	5	3	4	5	3	4	5	5	4	4	5	4	4	3	5
1	1	1	1	1	1, 2, 3, 4	5	5	5	5	5	5	5	5	5	5	5	5	5	5	5	5	5	5	5	5	5	5	5	5	5	5	5	5	5	5	5	5	5	5	5	5	5	5	5	5	5	5	5	5
1	2	2	2	2	2	4	3	4	4	4	4	3	4	4	4	3	4	4	4	3	3	4	4	4	4	3	3	4	4	4	4	4	4	4	3	4	4	4	3	4	4	4	4	4	3	4	4	4	3
1	1	3	2	3	1, 2	4	3	2	2	3	2	3	4	2	3	2	4	4	3	3	4	4	3	4	2	5	3	2	3	4	2	3	3	4	5	3	3	2	4	4	3	2	3	5	4	5	3	3	3
2	1	5	5	3	1, 2, 3	4	5	4	3	5	4	5	4	5	4	5	4	4	5	5	4	4	4	3	4	5	4	5	3	4	5	4	3	5	4	5	3	5	4	5	4	4	5	4	5	4	5	4	4
1	1	1	5	1	1	5	5	5	3	2	3	4	5	4	4	3	4	3	3	4	2	4	4	5	4	5	3	4	4	3	4	2	4	2	4	3	4	4	4	5	5	4	4	4	5	5	4	4	4
1	1	1	3	2	1, 2	3	3	5	4	5	3	4	4	5	4	4	5	4	4	5	5	3	4	4	4	5	3	5	5	4	4	5	5	3	3	4	4	3	3	5	5	4	4	5	3	5	5	5	3
2	1	1	1	2	1, 2	4	5	4	5	5	4	5	5	5	5	5	5	5	4	3	3	4	5	5	4	4	5	5	5	4	5	3	4	4	5	5	5	4	4	5	5	5	5	5	4	4	5	5	4
1	1	1	1	2	1	4	5	5	4	5	5	3	3	2	5	2	4	4	4	5	4	3	3	3	4	5	4	4	3	3	5	3	4	3	4	3	4	3	3	4	5	4	4	4	3	3	3	3	3
1	1	1	1	1	1, 2	4	4	4	3	3	4	4	3	3	4	4	4	3	3	4	4	4	4	4	4	3	3	4	4	4	3	4	4	3	4	4	4	5	4	5	5	4	3	4	4	4	4	3	3
1	1	1	1	1	1, 2	5	4	5	4	3	4	3	5	5	4	5	5	5	3	4	5	5	4	4	3	5	4	5	4	5	4	5	3	4	4	4	3	4	5	4	5	5	4	5	5	4	4	5	4
1	1	1	1	3	2	3	4	4	2	2	4	3	4	4	2	3	5	5	2	4	4	4	4	4	3	2	2	5	5	4	3	3	4	5	4	4	4	5	3	5	3	5	4	4	4	4	5	3	4
1	1	2	3	4	2	5	5	5	5	5	5	5	5	5	5	5	5	5	5	5	5	5	5	5	5	5	5	5	5	5	5	5	5	5	5	5	5	5	5	5	5	5	5	5	5	5	5	5	5
1	1	1	1	2	2	4	3	4	5	2	2	3	4	2	4	3	4	4	4	3	4	5	5	5	4	3	5	4	4	3	3	2	4	3	4	2	4	3	4	3	2	4	3	3	4	4	4	3	3
1	1	1	1	2	2	4	3	3	2	3	3	4	4	3	2	2	3	3	5	4	4	4	3	3	4	3	4	3	4	3	3	3	3	3	2	3	5	5	4	2	4	3	2	3	4	2	2	3	2
1	1	1	2	1	2, 4	5	5	5	5	4	5	5	5	5	5	5	5	5	4	4	5	5	5	5	5	5	5	5	3	5	5	3	5	5	5	5	4	4	4	5	5	3	4	4	5	4	5	5	4
1	1	5	1	2	1	5	3	3	5	4	5	3	5	3	5	5	4	4	3	5	5	4	4	5	4	4	5	5	4	4	5	5	4	5	4	3	4	4	3	5	4	4	5	4	4	5	4	4	4
2	1	1	2	3	1, 2	5	4	3	4	5	4	3	4	5	4	3	4	5	5	4	3	4	5	5	4	3	4	5	5	4	3	4	5	4	3	4	5	4	3	5	4	5	3	4	5	3	3	5	4
1	1	1	3	2	1, 2	5	5	5	5	5	5	5	5	5	5	5	5	5	5	5	5	5	5	5	5	5	5	5	5	5	5	5	5	5	5	5	5	5	5	5	5	5	5	5	5	5	5	5	5
2	1	1	3	3	1, 2	5	5	5	5	5	5	5	5	5	5	5	5	5	5	5	5	5	5	5	5	5	5	5	5	5	5	5	5	5	5	5	5	5	5	5	5	5	5	5	5	5	5	5	5
1	1	1	1	1	2	4	4	4	4	5	5	5	5	5	5	5	5	5	5	5	5	5	5	5	5	5	5	5	5	5	5	5	5	5	5	5	5	5	5	5	5	5	5	5	5	5	5	5	5
1	1	1	2	1	2	3	5	2	4	4	2	3	5	3	5	2	5	4	3	5	1	4	3	4	2	5	5	3	3	4	2	4	4	5	5	2	5	5	3	4	2	1	1	3	2	2	4	3	2
1	1	1	1	1	2	3	4	4	4	2	2	4	2	2	3	3	3	4	4	3	2	3	3	4	4	3	3	4	5	4	4	5	4	4	4	4	4	3	3	3	3	4	4	4	4	5	3	3	3
2	1	1	1	3	1, 2	4	4	4	4	4	4	4	4	4	4	4	4	4	4	4	4	4	4	4	4	4	4	4	4	4	4	4	4	4	4	4	4	4	4	4	4	4	4	4	4	4	4	4	4
2	1	1	1	2	1, 2	3	4	3	3	3	4	4	4	4	3	2	3	3	2	2	2	2	4	2	2	2	2	2	3	2	4	3	3	3	3	3	3	3	3	3	3	4	4	4	3	4	3	3	3
1	1	1	1	1	1, 2	3	4	3	4	3	3	4	3	3	4	4	2	3	4	4	3	2	2	4	5	5	5	5	2	3	3	2	3	4	4	3	4	2	3	4	3	4	5	5	4	4	3	4	2
1	1	1	1	1	2	5	2	5	2	5	2	4	2	5	2	5	2	5	4	3	2	5	2	5	3	4	2	4	4	2	4	2	4	2	4	2	3	4	2	2	4	4	2	4	2	4	2	4	2
1	1	1	1	1	2	3	5	2	2	4	4	4	4	4	4	5	5	5	3	3	3	3	4	4	3	3	4	4	2	2	4	4	5	5	4	5	5	5	5	5	5	5	5	5	5	5	4	3	3
1	1	1	2	2	2	2	4	4	3	5	4	3	3	4	5	5	4	5	3	4	3	5	3	1	4	4	5	3	5	5	4	5	3	3	4	5	5	4	5	4	5	4	5	4	4	3	4	5	3
1	1	1	2	3	1, 2	4	5	5	4	4	3	4	3	4	3	4	4	3	4	5	5	4	3	4	4	3	3	4	4	3	4	3	5	5	4	4	4	3	5	5	4	5	5	4	4	3	4	5	5
1	1	3	3	4	1, 2	5	5	5	5	5	5	5	5	5	5	5	5	5	5	5	5	5	5	5	5	5	5	5	5	5	5	5	5	5	5	5	5	5	5	5	5	5	5	5	5	5	5	5	5
1	1	1	1	4	1, 2	5	4	5	4	4	5	4	5	5	4	5	4	5	4	5	4	5	3	5	3	4	3	5	5	3	5	3	4	5	4	4	4	4	4	4	5	5	4	5	4	5	5	4	5
2	1	1	1	2	1, 2	4	5	4	4	5	5	4	4	3	4	4	5	3	5	4	4	5	4	4	4	5	4	5	5	4	4	5	5	4	5	4	5	5	4	5	4	5	5	5	4	4	5	5	4
1	1	1	3	3	1, 2	5	4	4	4	4	4	4	4	5	4	4	5	4	4	5	4	4	5	4	4	5	4	5	5	5	5	4	4	4	5	5	5	5	5	5	4	4	4	5	5	4	5	5	4
2	1	1	2	3	1, 2, 3	4	4	3	4	4	3	3	4	4	3	4	5	4	4	4	3	3	3	4	4	4	3	4	4	4	3	4	4	3	4	3	4	3	4	3	4	4	4	3	5	4	5	4	5
3	1	2	4	3	1, 2	5	3	5	4	4	5	5	4	2	4	4	3	3	3	5	3	2	5	3	5	5	3	4	4	4	3	5	5	3	5	3	4	4	5	5	3	3	4	5	3	5	3	3	5
2	1	1	1	2	2	4	4	3	5	3	5	4	4	5	4	5	3	5	5	5	3	2	3	1	2	3	3	2	4	4	3	5	1	3	3	2	4	5	5	3	5	2	2	4	5	2	2	2	3
2	1	2	1	3	1, 2	5	4	5	4	5	4	5	4	4	5	4	5	4	5	4	5	4	5	5	4	5	4	5	4	5	4	5	4	5	4	5	4	5	4	5	4	5	4	5	4	5	5	4	5
1	1	1	1	1	1	4	4	4	4	4	4	4	4	4	4	4	4	4	4	4	4	4	4	4	4	4	4	4	4	4	4	4	4	4	4	4	4	4	4	4	4	4	4	4	4	4	4	4	4
1	1	2	1	2	1	3	5	4	4	4	5	5	5	4	4	3	5	5	4	5	4	5	5	4	5	5	4	5	5	5	5	4	5	5	4	4	5	3	4	4	4	4	4	4	4	5	4	3	4
2	1	2	3	4	1, 2	5	5	5	5	4	3	3	3	4	3	3	3	3	3	3	3	3	3	3	3	3	3	3	3	4	4	2	5	5	5	5	5	5	5	5	5	5	5	5	5	5	5	5	5
1	1	1	2	2	1, 2, 3, 4	5	5	5	5	5	5	5	5	5	5	5	5	5	5	5	5	5	5	5	5	5	5	5	5	5	5	5	5	5	5	5	5	5	5	5	5	5	5	5	5	5	5	5	5
1	1	2	3	2	2	5	5	4	4	5	5	4	5	4	5	5	5	4	4	5	5	5	4	4	4	5	5	5	5	4	4	4	5	5	4	4	5	5	4	4	5	5	5	5	4	5	4	4	5
1	1	1	1	3	1, 2	4	4	4	4	4	4	4	4	4	5	5	5	5	4	5	5	5	5	4	4	4	4	4	4	4	4	4	5	5	5	5	4	4	5	5	5	5	5	5	5	5	5	5	5
2	1	1	1	3	1, 2	4	4	4	4	4	4	4	4	2	3	2	4	4	3	2	2	2	4	2	2	2	4	2	4	4	3	4	4	4	4	4	4	4	4	4	4	4	4	4	4	4	4	4	4
2	1	1	1	2	2	4	3	4	3	4	3	4	3	4	3	4	3	4	3	4	3	4	3	4	3	4	3	4	3	4	3	4	3	4	3	4	3	4	3	4	3	4	3	4	3	4	3	4	3
2	1	2	1	2	1, 2	4	3	4	3	4	4	3	4	5	5	5	5	4	3	4	4	4	4	5	4	5	4	5	5	4	5	2	3	4	3	3	4	5	4	5	4	5	4	4	3	4	4	5	4
2	1	2	1	2	1, 2	5	4	5	5	5	5	4	5	4	5	5	3	5	5	4	4	5	5	4	5	5	4	4	4	5	5	5	4	5	5	4	3	4	5	5	5	4	4	5	5	5	4	5	5
1	1	1	1	2	1, 2	5	4	4	5	4	5	4	4	3	4	3	3	4	5	4	5	4	5	4	3	5	4	3	5	3	5	3	4	5	3	5	4	3	5	4	3	2	4	3	2	2	2	2	1
2	1	3	3	4	1, 2	5	4	4	4	3	3	3	4	3	4	4	4	4	4	5	4	4	5	4	4	4	5	5	4	4	4	2	4	4	4	4	4	4	4	4	4	4	4	4	4	4	4	4	4
1	1	2	1	1	1, 2	3	3	3	2	4	4	3	3	3	4	2	2	3	4	5	5	4	5	5	5	3	5	5	3	5	4	5	5	4	4	5	4	5	5	4	4	2	5	3	4	3	5	3	2
1	1	1	1	2	1, 2	5	4	5	5	5	5	5	5	5	5	5	4	4	5	4	4	5	4	5	5	4	4	5	5	5	5	5	5	5	5	5	5	5	5	5	5	4	5	4	4	5	4	5	4
2	1	1	2	3	2	4	4	4	4	4	4	4	4	4	4	4	4	4	4	4	4	4	4	4	4	4	4	4	4	4	4	4	4	4	4	4	4	4	4	4	4	4	4	4	4	4	4	4	4
1	1	1	1	1	2	5	5	5	5	4	4	4	4	4	4	5	4	4	4	5	4	5	4	5	4	5	4	5	5	4	5	5	5	4	5	5	5	4	5	4	5	5	4	5	4	5	5	4	5
1	1	1	1	2	1	4	4	4	4	4	3	4	4	4	4	4	4	4	4	4	3	3	4	4	4	5	4	4	4	4	4	4	4	4	4	3	4	4	4	4	4	4	4	4	4	4	3	4	4
1	1	1	1	1	2, 4	4	5	4	5	5	4	5	5	4	5	4	5	5	4	4	5	4	5	5	4	5	5	4	4	4	5	5	4	4	4	2	3	2	4	2	5	4	5	4	5	3	5	4	5
1	1	1	1	2	1, 2	4	4	3	3	3	3	4	4	5	4	4	5	4	4	4	5	4	5	4	5	4	4	5	4	3	4	4	4	5	3	5	4	3	4	5	4	4	4	3	4	5	3	4	4
2	1	2	1	2	1, 2	4	5	5	5	4	4	5	5	5	5	5	5	5	5	5	4	5	5	5	5	5	5	5	5	5	5	4	5	5	5	5	5	5	5	5	5	5	5	5	5	5	4	4	4
2	1	1	2	2	1, 2	4	5	3	3	4	5	2	5	4	5	3	4	5	5	4	4	3	3	4	4	4	4	5	3	2	5	4	5	4	3	4	3	2	3	5	3	5	4	4	3	4	4	2	4
1	1	1	1	2	1, 2	5	5	4	4	3	5	5	5	4	5	4	3	3	3	4	3	4	4	4	3	5	5	5	4	4	4	4	4	4	5	5	4	4	4	5	5	4	3	4	4	4	4	4	3
1	1	1	1	1	2	4	5	5	4	4	5	5	4	4	5	5	4	5	5	5	5	5	5	4	5	5	5	5	4	5	5	5	4	5	5	4	5	4	5	5	4	4	5	5	5	4	4	5	5
1	1	2	3	2	1, 2	4	5	5	4	5	5	5	4	5	4	5	5	4	5	4	5	4	5	5	5	4	5	5	5	5	4	5	5	4	5	5	5	5	5	4	5	5	5	4	5	5	5	4	5
2	1	2	5	4	1, 2, 3	5	5	5	5	5	4	5	4	5	4	5	5	4	4	5	5	5	4	4	5	5	4	5	4	5	5	5	4	5	5	5	4	4	4	4	4	5	4	5	4	5	5	4	5
1	1	1	1	2	1, 2	3	2	3	4	2	4	4	4	5	4	4	5	2	3	4	4	3	4	3	4	3	4	4	3	4	3	4	3	4	3	4	3	4	3	4	3	4	4	3	5	3	3	4	3
2	1	1	2	3	1, 2	4	3	4	4	4	4	4	4	4	4	3	3	4	3	3	3	3	3	3	3	3	3	3	3	3	3	3	3	3	3	3	3	4	4	4	4	4	4	4	4	4	4	4	4
1	1	2	3	3	1, 2	4	5	5	4	5	4	5	4	5	4	5	4	5	4	5	4	5	4	5	4	4	5	4	4	3	4	4	5	4	4	3	5	4	4	5	4	5	4	5	4	5	5	4	5
2	1	2	2	3	1, 2	5	5	4	4	5	5	4	4	5	4	4	4	5	5	5	5	5	4	4	4	4	4	4	4	4	5	5	4	5	5	5	4	5	4	5	5	4	4	4	4	4	4	4	5
2	1	1	2	2	2	4	4	3	3	5	4	5	4	5	5	3	5	5	3	5	4	5	4	4	4	5	4	5	5	4	3	4	4	5	4	3	4	3	5	5	4	5	4	3	5	5	5	4	5
2	1	1	1	2	1, 2	3	2	3	4	2	3	4	3	4	3	4	3	3	2	4	2	3	4	4	3	3	4	4	3	3	4	3	3	3	5	4	3	4	4	4	5	4	5	5	3	5	5	5	5
2	1	1	1	3	1	5	4	5	5	3	4	2	3	4	4	3	5	4	4	5	4	5	3	5	5	4	4	5	3	4	4	3	4	3	3	4	4	3	4	4	5	4	5	4	4	5	5	3	4
1	1	1	2	2	1, 2	4	5	4	4	5	4	5	3	4	5	5	4	4	5	5	4	4	5	3	5	4	5	4	4	4	3	5	5	4	5	5	4	5	5	5	4	4	3	3	5	5	5	5	4
2	1	2	1	3	1, 2	4	3	5	5	3	3	5	5	5	5	5	4	5	4	3	3	5	4	4	3	4	5	5	3	5	4	4	3	4	4	4	4	2	3	4	4	4	4	3	5	5	5	2	3
2	1	2	2	3	1, 2	4	4	3	3	5	5	5	4	4	5	4	5	4	5	4	5	4	5	5	5	5	5	5	5	4	4	5	5	4	5	5	4	3	4	5	5	5	5	5	5	4	4	4	3
1	1	2	1	2	1	5	4	4	4	5	4	5	4	5	5	4	5	4	5	4	4	5	5	5	5	5	4	5	5	5	5	5	4	5	5	5	4	4	5	5	5	5	4	4	5	5	4	4	5
2	1	1	1	2	1, 2	3	3	2	4	3	3	4	2	4	5	4	5	5	3	2	4	4	3	2	4	3	4	2	4	3	2	4	4	4	4	2	4	5	3	4	5	4	3	2	3	4	4	4	3
2	1	1	1	2	2	5	4	5	4	5	4	4	5	4	3	4	3	5	4	5	4	5	5	4	5	4	5	5	4	4	5	5	4	5	5	5	4	5	5	5	5	5	5	5	4	5	4	5	4
2	1	1	1	2	1, 2	4	3	5	4	5	4	3	5	4	5	5	4	5	3	5	5	4	5	4	5	4	5	5	4	4	3	5	5	4	5	5	5	4	5	5	3	5	3	3	3	4	4	5	5
1	1	1	1	1	1, 2	5	5	3	5	4	5	4	3	4	4	3	5	5	5	4	3	4	4	4	4	4	2	4	5	5	5	3	4	4	4	4	4	3	4	4	4	4	4	4	2	4	4	4	5
1	1	1	1	1	1, 2	3	4	2	2	4	3	4	2	3	4	3	3	4	3	4	3	2	4	2	3	5	2	3	3	4	2	3	4	3	3	4	4	5	5	5	4	4	2	4	2	3	3	4	3
3	1	1	1	2	1, 2	4	3	3	3	3	2	4	2	4	2	4	2	4	4	3	4	2	4	4	4	4	4	2	3	2	4	2	4	2	4	2	4	2	4	2	4	2	4	3	2	4	4	5	5
2	1	1	1	1	1, 2	4	3	2	2	4	4	4	3	3	4	4	4	4	5	4	3	4	4	4	3	4	4	4	2	3	2	2	4	3	4	5	5	4	4	4	4	5	5	5	4	5	5	4	5
2	1	1	1	1	1, 2	3	3	4	3	4	3	3	3	3	4	3	4	4	3	2	3	3	2	5	3	4	3	4	3	3	4	4	3	4	3	3	4	5	4	3	4	4	3	4	3	4	5	3	4
2	1	3	4	3	1, 2	4	5	5	5	4	4	5	5	4	4	5	5	4	5	4	4	4	5	5	4	4	4	5	5	5	5	4	5	4	4	5	5	4	4	5	5	5	5	4	5	5	5	5	4
2	1	2	1	2	2	3	5	5	4	4	5	4	3	3	4	3	5	5	3	3	4	3	5	3	3	3	3	4	3	4	4	4	3	4	4	3	4	5	5	4	5	3	4	3	4	3	3	4	4
2	1	2	2	3	1, 2	4	3	3	4	3	4	4	4	5	4	4	5	4	5	4	5	5	5	4	4	5	5	4	5	4	5	3	4	4	5	4	4	4	5	5	5	4	4	5	4	5	4	5	5
1	2	3	2	2	1, 2	4	4	5	5	4	4	5	5	5	4	5	5	5	4	4	5	5	5	5	4	5	4	5	5	5	4	4	5	5	4	4	5	5	4	5	4	5	5	5	4	5	5	5	4
2	1	1	1	2	1, 2	5	5	5	5	5	5	4	5	5	5	5	5	5	5	5	5	5	5	5	5	5	5	5	5	5	5	5	5	5	5	5	5	5	5	5	5	5	5	5	5	5	5	5	5
2	2	1	1	2	1	4	4	4	4	4	4	4	4	4	4	4	4	3	4	4	4	4	4	3	5	4	4	4	4	4	3	4	4	4	4	4	4	4	4	4	4	4	3	5	4	4	4	4	4
2	1	1	1	3	2	3	3	2	2	3	3	4	4	5	5	5	5	5	4	5	5	5	5	4	4	3	4	3	4	3	4	3	4	3	3	4	4	5	5	5	5	4	4	3	3	3	3	4	4
2	1	1	2	2	2	5	5	5	5	5	5	5	5	5	5	5	5	5	5	5	5	5	5	5	5	5	5	5	5	5	5	5	5	5	5	5	5	5	5	5	5	5	5	5	5	5	5	5	5
2	1	1	1	2	1, 2	4	4	4	4	4	4	4	4	3	4	4	4	4	4	3	4	4	4	4	4	4	4	4	4	4	4	4	4	4	4	4	4	4	4	4	4	4	4	4	4	4	4	4	4
1	1	1	2	2	2	4	5	4	4	5	5	5	4	4	5	3	4	4	4	3	3	4	5	4	3	3	4	3	4	3	4	3	3	3	4	4	4	3	4	4	3	5	4	4	3	3	4	3	4
1	3	3	2	2	1, 2, 3	4	5	5	4	5	4	4	5	5	5	4	4	5	4	5	4	5	5	5	5	4	5	5	4	4	5	5	5	4	5	4	4	5	5	4	4	5	5	4	5	4	5	4	5
2	2	4	3	4	1, 2	5	4	5	5	5	4	5	5	5	4	5	5	4	4	5	5	4	4	5	4	4	5	5	5	4	4	4	5	5	4	4	5	4	4	5	5	4	5	5	4	4	5	4	4
2	3	3	2	2	2	5	4	4	5	5	4	5	5	5	4	4	5	5	5	5	4	4	5	5	4	4	5	5	5	4	4	4	5	5	4	4	5	5	4	5	5	4	4	5	5	5	5	4	4
2	3	3	2	3	1, 2	5	5	4	4	5	5	4	4	5	5	4	4	5	5	5	4	4	5	5	5	4	4	5	5	5	4	4	5	5	4	4	5	5	5	4	4	4	5	5	4	5	5	4	4
1	2	3	2	2	1, 2	5	4	3	5	5	5	4	5	5	4	4	5	5	5	4	5	5	4	4	4	3	4	5	5	4	4	5	5	3	5	4	5	5	5	5	5	5	5	5	5	5	5	5	5
1	3	3	2	2	2	5	5	5	5	5	4	4	3	3	4	4	4	5	5	5	5	5	4	4	5	4	4	4	4	4	5	4	4	5	5	5	5	5	5	5	4	3	3	3	4	4	4	5	5
1	2	2	1	1	1, 2, 3, 4	5	4	3	3	4	4	4	4	4	5	5	3	4	4	4	4	3	4	4	4	5	5	4	4	4	4	4	5	5	5	4	4	3	3	3	4	4	4	4	4	5	4	4	4
1	3	2	1	1	1, 2, 3	4	3	2	2	2	2	3	3	3	3	2	3	2	2	4	4	3	2	5	4	4	3	2	4	4	4	3	4	4	5	4	5	5	5	5	5	5	5	5	5	5	5	4	4
2	3	4	4	3	1, 2, 3, 4	5	5	4	4	5	5	5	5	5	4	3	4	5	4	4	5	5	4	5	5	5	4	5	5	4	5	5	5	4	5	4	5	5	5	5	5	5	5	5	5	5	5	5	5
2	2	3	2	2	1, 2	5	5	5	5	5	5	5	5	5	5	5	5	5	5	5	5	5	5	5	5	5	5	5	5	5	5	5	5	5	5	5	5	5	5	5	5	5	5	5	5	5	5	5	5
3	2	3	2	2	1, 2, 3, 4	3	3	3	3	3	4	4	4	4	5	5	5	5	5	5	4	5	5	5	5	5	5	5	4	4	4	4	5	5	5	5	5	5	5	5	5	4	4	4	4	4	5	4	5
1	3	5	4	3	1, 2	4	3	2	3	3	4	5	3	5	4	3	4	5	5	5	5	5	4	5	4	4	5	4	5	5	5	5	5	5	5	5	5	5	5	5	5	5	5	5	5	4	5	5	4
2	3	3	3	2	1, 2	5	5	5	5	5	5	5	5	5	5	5	5	5	5	5	5	5	5	5	5	5	5	5	5	5	5	5	5	5	5	5	5	5	5	5	5	5	5	5	5	5	5	5	5
1	3	3	3	2	1, 2, 3	5	5	5	5	5	5	5	5	5	5	5	5	5	5	5	5	5	5	5	5	5	5	5	5	5	5	5	5	5	5	5	5	5	5	5	5	5	5	5	5	5	5	5	5
2	2	3	3	3	1, 2, 3, 4	4	4	4	4	4	3	3	3	3	3	4	4	4	5	5	5	4	4	4	4	5	5	5	4	5	5	4	5	5	4	5	5	5	5	5	5	5	5	5	5	4	5	5	5
2	3	3		3	1, 2, 3	5	5	5	5	5	5	5	5	5	5	5	5	5	5	5	5	5	5	5	5	5	5	5	5	5	5	5	5	5	5	5	5	5	5	5	5	5	5	5	5	5	5	5	5
2	2	2	3	2	1, 2, 3	3	3	3	3	3	2	3	3	2	3	3	3	2	3	4	2	2	1	4	3	4	4	4	5	3	5	2	4	3	4	4	5	5	5	5	5	5	5	5	5	5	4	5	3
3	3	3	4	3	1, 2, 3, 4	3	3	2	2	2	2	2	2	3	3	3	3	3	4	4	4	4	4	5	5	5	5	5	5	5	5	5	4	4	4	4	5	5	5	5	5	5	5	5	5	5	4	4	4
1	3	5	5	4	1, 2	4	4	4	4	4	4	4	4	3	4	3	3	3	4	4	4	4	4	5	5	3	4	4	5	5	5	4	4	4	4	4	4	4	4	4	4	5	5	5	5	5	3	4	3
2	2	4	5	4	1, 2, 3, 4	5	4	4	4	3	3	4	3	4	4	3	3	3	4	4	3	3	3	5	4	3	3	3	5	5	5	3	5	5	5	5	5	5	5	5	5	5	5	5	5	5	4	4	4
1	3	5	5	4	1, 2, 3	4	4	4	4	4	4	4	4	4	4	4	4	4	4	4	4	4	4	4	4	4	4	4	4	4	4	4	4	4	4	4	4	4	4	4	4	4	4	4	4	4	4	4	4
2	2	3	4	3	1, 2	4	3	3	1	4	2	2	2	3	3	3	3	2	2	2	2	2	2	4	4	4	4	4	4	4	4	4	4	4	4	4	4	4	4	5	5	5	5	4	4	4	3	3	3
3	2	4	3	3	1, 2, 3, 4	4	4	2	3	3	4	4	2	4	4	4	3	3	5	5	5	5	5	5	5	5	5	4	5	5	5	4	5	5	5	5	5	5	5	5	5	5	5	5	5	5	5	5	4
2	3	5	5	4	1, 2, 3, 4	5	5	5	5	5	5	5	5	5	5	5	5	5	4	4	5	4	4	4	4	4	5	5	5	5	5	5	5	5	5	4	5	5	5	5	5	5	5	5	5	5	5	5	3
2	3	3	3	3	1, 2, 3	4	5	5	5	4	4	4	5	4	5	5	5	4	5	5	5	5	4	4	5	5	5	4	4	5	4	5	5	5	4	5	5	5	4	5	4	4	5	5	4	4	4	5	5
2	3	4	3	3	1, 2	5	5	5	4	5	5	4	5	4	5	5	5	5	5	5	4	5	5	4	5	5	5	5	5	4	5	5	5	4	5	5	5	4	4	5	5	5	5	4	5	4	5	5	5
2	3	3	3	3	2	5	5	5	4	4	5	5	5	5	4	5	4	5	5	5	4	4	5	4	5	5	4	5	4	4	5	5	4	5	4	5	4	5	5	5	5	4	4	5	5	4	5	5	5
1	3	3	3	4	1, 2, 3	4	4	5	5	5	4	5	5	4	5	5	5	4	4	5	5	5	4	5	4	4	5	5	5	4	5	5	5	5	4	4	5	5	4	4	5	5	5	5	5	4	5	5	4
2	2	3	2	3	1, 2	5	5	4	4	4	5	5	4	4	5	5	5	4	4	5	5	4	5	5	5	5	4	5	4	5	4	5	5	4	4	5	5	5	5	4	5	5	5	5	5	4	4	4	5
1	2	2	2	3	2	5	5	4	5	5	4	4	5	5	5	4	5	5	5	5	4	4	5	5	5	5	5	4	4	5	4	4	5	5	4	5	4	5	5	4	5	5	5	5	4	5	5	5	4
2	2	4	3	4	1, 2	3	5	5	5	4	5	5	5	5	4	5	5	5	5	4	5	5	5	5	5	5	4	5	5	5	4	5	3	5	5	4	5	4	4	5	5	5	4	4	5	5	3	5	5
1	3	3	3	2	1, 2, 3	4	5	5	5	5	5	4	5	4	4	5	4	5	5	5	4	4	5	5	4	5	4	5	5	5	4	4	5	5	4	5	5	5	4	4	5	5	4	5	4	5	5	5	4
2	2	2	3	2	1, 2	4	5	4	4	4	4	5	5	5	4	5	4	4	4	5	5	5	4	4	4	5	5	4	4	4	5	5	5	4	4	4	4	5	5	4	5	5	4	4	5	4	4	4	5
2	2	5	5	4	1, 2	4	4	4	5	4	3	4	5	4	4	4	4	5	4	2	2	2	2	4	4	4	4	4	3	3	3	3	4	4	4	5	4	3	3	4	4	3	3	3	3	4	4	4	4
2	2	2	2	1	1, 2	5	5	5	5	5	5	5	5	5	5	5	5	5	5	5	5	5	5	5	5	5	5	5	5	5	5	5	5	5	5	5	5	5	5	5	5	5	5	5	5	5	5	5	5
1	2	2	2	3	1, 2	5	4	3	3	5	5	4	5	5	5	5	5	4	5	4	5	5	5	5	5	5	4	5	5	4	4	4	5	5	5	4	5	4	5	5	5	3	5	3	5	5	5	5	3
2	2	3	5	4	1, 2	4	4	4	4	4	4	4	4	5	5	4	4	4	5	5	5	4	5	4	5	4	5	5	5	4	5	5	5	5	5	5	5	4	4	5	5	4	4	5	5	5	5	5	5
2	3	4	3	4	3, 4	4	5	5	5	3	4	5	4	4	3	5	5	3	4	5	5	4	4	4	4	5	5	3	5	5	4	3	5	5	5	4	4	3	4	4	5	5	3	4	5	3	3	4	4
2	3	5	4	4	2, 3	3	5	4	5	5	5	4	4	5	4	4	5	3	5	5	5	3	4	4	5	5	4	5	4	5	5	3	4	4	5	5	5	3	4	4	4	5	5	3	5	4	4	5	5
2	2	2	2	2	1, 2	4	4	5	5	5	4	4	5	3	4	5	4	4	4	5	5	3	4	5	4	5	5	3	5	5	3	4	4	4	5	4	5	5	4	4	3	5	3	4	5	5	4	4	5
1	3	2	2	2	2	4	4	5	5	3	4	4	4	5	5	5	3	4	5	4	5	5	3	4	5	4	5	5	3	4	4	5	5	4	5	5	5	3	4	5	5	4	4	5	5	3	5	3	4
2	3	4	3	3	3	4	5	5	4	4	5	3	5	5	5	5	4	3	5	2	4	5	4	3	5	4	5	4	5	4	5	5	5	3	4	4	5	4	5	4	4	4	5	5	3	4	4	5	5
1	2	3	3	3	3	5	5	4	5	3	5	4	5	5	3	5	4	4	5	5	4	4	5	5	5	4	5	3	4	4	5	4	5	5	5	4	5	5	5	5	4	5	4	4	5	3	5	3	4
3	2	4	5	4	4	4	5	4	4	4	5	5	3	5	5	5	4	4	5	4	5	5	5	4	5	4	4	5	5	5	3	5	5	4	4	5	5	5	4	5	5	4	3	4	4	5	4	5	5
1	3	4	4	4	1, 2, 4	5	5	4	3	5	5	4	4	5	4	4	5	5	5	3	4	4	5	5	3	4	4	4	5	5	5	5	4	5	4	5	5	3	4	4	5	5	5	4	5	4	4	5	5
1	2	4	4	4	3, 4	4	4	5	5	4	5	5	4	3	4	4	5	5	4	5	5	4	5	4	4	5	5	3	5	5	5	4	5	5	4	4	4	5	5	3	5	4	5	5	4	5	5	5	4
1	1	1	1	2	1, 2	2	2	2	2	3	3	2	2	2	3	2	3	2	2	3	2	2	3	2	2	2	3	2	2	4	4	2	3	2	3	2	3	4	2	2	3	3	3	2	3	2	2	2	2
1	1	4	2	2	2	5	5	5	5	5	5	5	5	5	5	5	5	5	5	5	5	5	5	5	5	5	5	5	5	5	5	5	5	5	5	5	5	5	5	5	5	5	5	5	5	5	5	5	5
1	2	3	4	3	2, 4	5	4	4	4	4	5	5	5	5	4	5	4	4	5	4	4	5	5	5	4	4	5	5	4	5	4	4	5	4	4	5	5	4	4	5	5	5	4	4	5	5	5	4	4
1	1	1	3	2	1, 2	4	5	5	5	4	5	5	5	4	5	3	4	4	5	3	4	5	5	5	3	4	4	5	5	5	4	5	5	4	5	5	4	5	5	5	4	5	4	5	5	5	5	4	4
2	2	3	3	3	1, 2	5	5	5	5	5	5	5	5	5	5	5	5	5	5	5	5	5	5	5	5	5	5	5	5	5	5	5	5	5	5	5	5	5	5	5	5	5	5	5	5	5	5	4	5
1	2	3	2	2	1, 2	5	4	5	4	4	5	5	5	4	4	5	5	4	4	4	5	5	4	4	4	5	5	5	4	4	4	5	5	5	4	4	4	5	5	4	4	4	5	5	5	4	4	4	5
1	2	3	2	2	1	5	4	4	5	5	4	4	5	5	5	4	4	5	5	4	4	5	5	5	4	4	4	5	5	5	4	4	4	4	4	5	5	4	4	5	4	5	5	4	4	5	5	4	4
2	3	4	3	3	1, 2, 3	4	5	5	4	4	5	5	4	4	4	5	5	4	4	4	5	4	5	5	4	4	4	5	5	5	4	4	5	5	4	5	4	5	5	5	5	4	4	5	5	5	4	5	4
1	3	3	2	2	1, 2	5	5	4	4	5	4	5	4	4	4	5	5	5	4	4	4	5	5	5	5	4	4	5	5	4	5	4	4	5	5	4	4	5	4	4	4	4	5	5	4	4	5	4	5
1	2	3	2	3	1, 2	5	4	4	5	5	5	5	5	5	4	5	5	4	4	5	5	4	5	5	4	4	4	5	5	4	4	5	4	4	5	5	4	4	5	5	5	4	5	4	5	5	4	4	5
2	2	3	3	2	2	5	4	5	5	4	5	5	4	4	5	5	4	5	5	4	4	5	5	5	4	5	5	4	4	5	5	5	4	4	5	4	4	5	5	4	5	5	5	5	4	5	4	5	5
2	3	3	3	2	1, 2	4	4	5	5	5	4	5	5	5	4	5	4	5	5	4	5	5	5	4	4	5	5	5	4	4	5	5	4	5	5	5	4	5	5	4	5	5	5	5	4	5	5	4	4
1	2	4	3	3	1, 2	4	5	5	4	4	4	5	5	4	4	5	4	5	4	5	4	5	5	4	4	5	4	5	4	4	5	5	4	5	4	5	4	4	5	4	5	5	5	4	5	5	5	5	4
1	3	3	2	2	1, 2	5	4	4	5	5	4	4	5	4	4	5	5	4	4	5	5	5	4	5	5	5	4	5	5	4	4	5	5	4	5	5	4	4	5	5	5	4	5	4	4	5	4	5	4
2	2	4	3	3	1	4	4	5	4	5	5	5	3	4	4	5	5	5	4	5	4	5	5	4	4	4	5	5	4	5	5	3	4	4	5	4	5	5	5	4	4	5	5	4	5	5	4	4	5
1	2	5	5	4	2, 3	4	5	4	5	5	5	3	4	4	4	5	5	5	4	5	5	4	4	5	5	4	5	5	3	4	5	5	5	4	5	5	4	5	5	5	3	4	4	5	4	4	4	5	4
1	3	5	4	4	2, 3	4	5	3	4	4	5	4	5	5	4	5	5	5	4	4	5	4	5	5	5	4	5	5	3	4	4	5	5	4	5	5	5	4	4	5	4	5	4	4	5	5	4	5	5
1	3	4	4	4	3, 4	5	4	5	5	4	5	5	4	4	4	5	5	4	5	3	5	5	5	4	4	5	4	5	4	4	5	5	5	5	4	5	4	4	5	5	3	4	4	5	5	5	4	4	5
1	2	5	5	4	2, 4	4	5	4	4	5	5	4	5	5	4	5	3	5	5	4	5	5	4	5	4	4	5	3	5	5	4	4	5	5	5	4	5	4	3	4	4	5	5	5	4	5	4	5	5
1	2	4	5	4	2, 3,	5	5	4	5	5	5	4	5	4	4	5	5	5	4	5	5	4	4	5	5	4	5	4	4	5	5	4	5	5	4	5	5	5	4	5	4	5	5	4	4	3	4	4	5
2	2	4	4	4	2, 4	5	4	5	5	5	4	5	5	4	5	5	5	3	4	5	4	5	5	4	5	5	4	5	5	4	5	5	4	5	5	5	3	4	4	5	5	4	5	5	4	4	5	4	5
1	3	4	4	4	1, 3	4	5	5	4	5	5	4	5	5	4	5	5	4	5	5	4	5	4	4	4	5	4	5	5	4	5	5	5	4	5	5	4	4	4	5	5	4	5	5	4	4	4	5	4
1	3	4	4	3	1, 2	4	5	4	5	5	5	4	5	4	4	5	5	3	5	5	5	4	5	5	4	5	5	4	5	4	4	5	5	5	4	4	5	5	5	4	5	5	5	4	5	4	4	4	5
1	2	4	3	4	1, 2	5	5	4	4	5	5	5	4	5	4	5	5	4	5	5	5	4	4	5	5	4	5	5	5	4	4	5	3	5	5	4	5	5	4	4	5	5	4	4	5	5	4	4	5
1	2	4	5	4	3, 4	4	4	5	5	4	5	5	4	5	4	4	4	5	5	5	4	5	5	4	5	5	5	5	4	5	4	4	4	5	4	5	5	5	4	5	4	4	4	5	5	3	4	4	5
2	3	4	4	4	2, 3	4	3	4	4	5	5	4	5	5	4	5	5	4	5	4	5	5	4	5	5	4	5	4	4	4	5	5	3	5	5	4	4	5	4	4	5	5	5	4	5	5	5	5	4
1	3	4	4	4	3	5	4	4	5	4	5	5	5	4	5	5	4	5	4	4	5	4	5	5	5	4	5	4	4	5	5	3	4	4	5	5	4	5	5	4	5	5	4	5	5	4	5	4	4
1	2	4	3	3	3	5	5	4	5	3	4	4	5	4	4	5	4	5	5	5	4	5	4	4	4	5	4	5	5	5	4	5	4	4	5	5	4	5	5	5	4	5	4	4	5	4	4	5	5
2	1	1	1	1	2, 4	3	4	4	4	4	4	5	4	4	4	3	3	4	4	3	4	4	4	4	4	4	3	4	4	4	4	3	4	4	4	4	4	4	4	4	4	4	4	4	4	4	4	4	3
3	3	2	2	2	1, 2, 3	5	5	4	4	4	5	4	5	4	4	5	4	4	5	4	5	5	4	5	4	4	4	5	4	5	4	4	5	4	5	4	4	4	4	5	4	4	4	5	4	4	5	4	5
1	2	1	1	3	1, 2, 3, 4	4	5	4	5	4	5	4	5	5	4	4	4	5	4	5	4	4	4	5	4	5	4	4	4	4	5	4	4	5	5	4	4	4	5	4	4	4	4	5	5	4	5	4	5
1	1	1	1	1	1, 2	3	4	3	3	3	3	4	3	3	4	3	3	3	3	4	3	3	3	3	3	3	3	3	4	3	3	2	3	3	3	3	4	4	3	3	3	3	3	3	3	3	4	3	3
1	3	3	2	2	1, 2, 3	5	5	5	5	4	4	5	5	5	4	5	5	4	4	4	5	4	5	5	5	4	5	5	4	4	5	5	4	5	4	5	4	4	5	4	5	5	5	4	4	5	4	4	4
2	2	2	1	1	1, 2	4	5	5	5	5	4	5	5	4	5	5	4	5	4	5	4	5	5	4	5	4	5	5	4	5	4	5	5	5	4	5	5	5	4	5	5	4	5	4	5	5	5	5	4
1	2	4	4	4	2, 3	5	4	4	5	4	5	5	5	4	4	4	3	5	5	5	4	5	5	4	5	5	4	4	5	5	5	3	4	4	5	5	5	5	4	5	5	4	4	5	4	5	5	5	5
1	2	3	3	3	2	5	4	5	4	4	4	5	5	4	5	5	5	3	4	5	4	4	5	5	4	5	5	4	3	5	4	5	5	5	4	4	5	5	5	4	5	5	4	4	5	4	5	5	4
2	2	4	4	4	1, 3	4	5	4	5	5	5	4	4	5	4	5	5	4	5	4	3	4	4	5	5	5	5	4	4	5	4	5	4	4	4	5	5	4	5	5	4	4	3	4	4	5	5	4	4
1	2	4	4	3	2, 4	4	4	4	5	5	4	5	5	5	4	4	5	4	4	5	5	5	4	5	5	5	4	4	5	4	5	5	5	5	4	4	5	5	4	5	4	5	5	3	4	4	4	4	5
1	2	4	5	4	2	5	5	4	4	5	4	5	5	5	4	4	5	3	5	5	5	4	5	4	5	4	5	5	5	4	5	5	4	4	5	5	5	4	5	4	5	4	5	5	4	4	5	4	5
1	2	4	4	4	1, 2	5	5	4	5	4	4	5	5	4	5	5	4	5	4	5	5	4	5	5	4	4	5	4	5	5	5	4	5	5	4	4	5	4	5	5	4	4	5	4	4	5	5	4	4
1	3	4	2	2	1, 2, 3, 4	4	4	5	5	4	5	4	5	4	4	5	4	5	4	5	5	4	5	4	5	5	5	4	4	4	5	5	4	5	5	5	5	4	4	5	5	4	4	5	5	4	4	5	4
1	3	5	5	4	2	5	5	4	5	5	4	5	5	4	5	5	4	5	4	4	5	5	4	5	5	4	3	4	5	5	4	5	5	4	5	5	5	4	5	5	4	5	5	5	4	5	5	4	5
1	3	4	3	4	1, 2	4	5	5	5	4	4	5	4	4	5	5	4	5	4	5	4	5	5	4	4	5	5	4	4	4	5	5	4	5	4	5	4	5	4	5	5	4	5	4	5	5	4	5	4
1	3	4	4	4	2	4	4	4	5	5	5	4	5	5	5	4	5	4	5	4	4	5	5	4	4	5	5	4	5	5	4	5	4	5	5	5	5	4	5	4	4	5	5	4	5	5	5	5	5
2	2	3	2	2	1, 2, 3, 4	5	4	5	5	5	4	4	5	4	5	5	4	5	4	5	4	4	5	4	5	4	5	5	5	4	5	5	4	5	4	4	5	5	4	5	5	4	5	4	5	5	5	4	5
2	2	4	5	4	2, 3, 4	4	4	5	4	5	5	4	5	4	5	5	4	4	5	5	4	5	4	5	5	4	5	4	4	5	4	5	5	5	4	5	4	4	5	5	5	4	5	5	4	5	5	5	4
1	2	4	4	4	2, 4	3	4	4	5	5	4	5	5	4	5	5	4	5	5	5	4	5	5	4	5	4	4	4	5	5	4	5	5	5	4	5	4	5	5	4	5	5	5	4	5	5	4	5	5
2	3	4	3	3	1, 2	5	4	5	5	5	4	4	5	5	5	4	4	5	5	4	4	5	5	5	4	5	4	5	5	4	4	5	5	4	5	5	4	4	5	4	5	5	4	5	4	4	5	5	4
2	2	4	3	4	1, 2, 3, 4	5	4	5	5	5	4	5	5	3	5	5	5	5	5	4	5	5	5	5	4	5	5	5	5	5	5	4	5	5	4	5	5	5	4	5	5	5	4	5	5	5	5	4	5
1	2	3	2	3	2	5	4	5	5	4	5	4	5	4	5	5	4	5	4	5	4	5	5	5	4	4	5	5	5	4	5	4	4	5	4	5	5	4	4	5	5	4	5	4	5	5	5	4	5
1	2	3	2	3	1, 2	5	5	4	5	4	5	5	5	5	4	4	4	5	5	4	5	4	5	5	5	5	4	5	5	5	4	5	5	4	5	5	5	4	5	5	5	5	4	4	5	5	5	5	4
2	2	3	2	3	1, 3	4	5	4	5	4	3	5	4	4	5	5	5	5	5	4	5	5	5	5	5	4	5	5	5	5	5	4	5	5	5	4	4	5	5	4	5	4	4	5	5	5	3	4	5
2	3	3	3	3	1, 2	4	5	4	5	5	4	5	5	4	5	5	4	5	5	4	5	5	4	4	5	4	5	5	4	5	4	5	5	4	4	5	4	5	5	4	5	4	4	5	4	5	4	5	4
1	3	4	3	4	2, 3, 4	4	5	5	5	5	5	5	5	5	3	5	5	5	5	5	5	5	4	5	5	5	4	5	5	4	5	5	5	5	4	5	5	5	4	5	5	5	4	4	5	5	5	4	5
2	2	4	3	2	1, 2	4	5	4	5	4	4	5	5	4	5	4	4	5	5	5	4	5	4	4	5	4	5	5	4	5	5	5	4	5	4	5	4	4	5	5	5	4	5	5	4	5	4	5	4
2	2	3	2	3	1, 2, 3	5	4	3	5	5	5	4	5	5	4	5	5	5	5	5	5	4	5	5	5	4	5	5	5	5	5	5	5	4	5	5	5	4	4	5	5	3	4	4	5	5	4	3	5
2	2	3	2	4	1, 2, 4	3	3	5	4	4	4	5	5	5	5	4	5	5	5	4	5	5	4	5	5	4	4	4	4	5	5	5	3	4	4	4	5	5	4	5	5	5	5	4	4	4	4	4	5
2	2	3	2	2	1, 2, 3	4	5	4	5	4	5	5	4	5	4	4	5	5	4	5	4	5	5	4	5	4	5	5	4	4	5	5	5	4	4	5	4	5	4	4	5	5	4	5	5	4	4	5	4
1	1	2	1	2	1, 2	5	5	5	5	5	5	5	5	5	5	5	5	5	5	5	5	5	5	5	5	5	5	5	5	5	5	5	4	5	4	4	5	5	5	5	5	5	5	5	5	5	5	5	5
[truncated: 1 more columns]
